# Supplementary material for: The Fungal bZIP Transcription Factor AtfB Controls Virulence-Associated Processes in Aspergillus parasiticus
Source: Toxins (Basel). 2017 Sep 16;9(9):287. doi: 10.3390/toxins9090287 (PMC5618220; doi:10.3390/toxins9090287)
Supplement: Supplementary file 1 [file toxins-09-00287-s001.zip]

Archive with 6 entries (5 files):
- supple for 2 round review/Dataset S1.xlsx
- supple for 2 round review/Dataset S2.xlsx
- supple for 2 round review/Dataset S3.xlsx
- supple for 2 round review/Supporting_Table S1.xlsx
- supple for 2 round review/toxins-218372 supple after 1 round.pptx
- supple for 2 round review/
