# Supplementary material for: The Fungal bZIP Transcription Factor AtfB Controls Virulence-Associated Processes in Aspergillus parasiticus
Source: Toxins (Basel). 2017 Sep 16;9(9):287. doi: 10.3390/toxins9090287 (PMC5618220; doi:10.3390/toxins9090287)
Supplement: Supplementary file 1 [file toxins-09-00287-s001.zip › supple for 2 round review/Dataset S1.xlsx]

## Sheet: JW-12 P<0.05
Dataset S1A. Gene ontology (GO) enrichment analysis conducted on AtfB-silenced strain, JW-12 based on RNA Seq analysis.
#Term	Database	ID	Input number	Background number	P-Value	Corrected P-Value	Input	Hyperlink
catalytic activity	Gene Ontology	GO:0003824	33	4442	0.00414278	0.288652	XLOC_012127|XLOC_006050|XLOC_005436|XLOC_010668|XLOC_008185|XLOC_000911|XLOC_002279|XLOC_011731|XLOC_001749|XLOC_006051|XLOC_002933|XLOC_001867|XLOC_005857|XLOC_009464|XLOC_008547|XLOC_004210|XLOC_009374|XLOC_001414|XLOC_001415|XLOC_001434|XLOC_002737|XLOC_006998|XLOC_010247|XLOC_000346|XLOC_012552|XLOC_008539|XLOC_008066|XLOC_011003|XLOC_010249|XLOC_010878|XLOC_001818|XLOC_000030|XLOC_000037	http://amigo.geneontology.org/cgi-bin/amigo/term_details?term=GO:0003824
single-organism metabolic process	Gene Ontology	GO:0044710	18	2361	0.022784	0.288652	XLOC_012127|XLOC_011003|XLOC_008539|XLOC_005436|XLOC_010668|XLOC_000911|XLOC_002933|XLOC_010247|XLOC_008185|XLOC_001867|XLOC_006050|XLOC_001414|XLOC_005857|XLOC_012566|XLOC_002737|XLOC_006998|XLOC_000030|XLOC_004210	http://amigo.geneontology.org/cgi-bin/amigo/term_details?term=GO:0044710
hydrolase activity	Gene Ontology	GO:0016787	15	1520	0.00443235	0.288652	XLOC_010247|XLOC_000030|XLOC_010878|XLOC_005436|XLOC_008547|XLOC_006051|XLOC_010249|XLOC_001867|XLOC_002279|XLOC_001434|XLOC_009464|XLOC_011731|XLOC_000037|XLOC_008066|XLOC_001749	http://amigo.geneontology.org/cgi-bin/amigo/term_details?term=GO:0016787
oxidoreductase activity	Gene Ontology	GO:0016491	13	1378	0.0108542	0.288652	XLOC_012127|XLOC_011003|XLOC_000911|XLOC_008539|XLOC_002933|XLOC_010668|XLOC_008185|XLOC_006050|XLOC_001414|XLOC_002737|XLOC_006998|XLOC_001818|XLOC_004210	http://amigo.geneontology.org/cgi-bin/amigo/term_details?term=GO:0016491
small molecule metabolic process	Gene Ontology	GO:0044281	11	1260	0.0294194	0.288652	XLOC_012127|XLOC_005436|XLOC_010668|XLOC_006050|XLOC_001867|XLOC_000911|XLOC_001414|XLOC_012566|XLOC_006998|XLOC_000030|XLOC_004210	http://amigo.geneontology.org/cgi-bin/amigo/term_details?term=GO:0044281
transporter activity	Gene Ontology	GO:0005215	8	661	0.0111467	0.288652	XLOC_005436|XLOC_004554|XLOC_006051|XLOC_003986|XLOC_003912|XLOC_001818|XLOC_000030|XLOC_001749	http://amigo.geneontology.org/cgi-bin/amigo/term_details?term=GO:0005215
transmembrane transporter activity	Gene Ontology	GO:0022857	7	584	0.0177947	0.288652	XLOC_005436|XLOC_006051|XLOC_003986|XLOC_003912|XLOC_001818|XLOC_000030|XLOC_001749	http://amigo.geneontology.org/cgi-bin/amigo/term_details?term=GO:0022857
lipid metabolic process	Gene Ontology	GO:0006629	6	532	0.0348348	0.288652	XLOC_012127|XLOC_011003|XLOC_001867|XLOC_005857|XLOC_012566|XLOC_006998	http://amigo.geneontology.org/cgi-bin/amigo/term_details?term=GO:0006629
substrate-specific transporter activity	Gene Ontology	GO:0022892	6	536	0.0359024	0.288652	XLOC_005436|XLOC_004554|XLOC_006051|XLOC_003986|XLOC_001818|XLOC_000030	http://amigo.geneontology.org/cgi-bin/amigo/term_details?term=GO:0022892
monocarboxylic acid metabolic process	Gene Ontology	GO:0032787	5	316	0.0151126	0.288652	XLOC_012566|XLOC_001867|XLOC_006998|XLOC_001414|XLOC_000911	http://amigo.geneontology.org/cgi-bin/amigo/term_details?term=GO:0032787
ion transmembrane transporter activity	Gene Ontology	GO:0015075	5	339	0.0197218	0.288652	XLOC_001818|XLOC_000030|XLOC_003986|XLOC_006051|XLOC_005436	http://amigo.geneontology.org/cgi-bin/amigo/term_details?term=GO:0015075
hydrolase activity, acting on ester bonds	Gene Ontology	GO:0016788	5	357	0.0239095	0.288652	XLOC_008066|XLOC_009464|XLOC_010249|XLOC_002279|XLOC_011731	http://amigo.geneontology.org/cgi-bin/amigo/term_details?term=GO:0016788
cellular lipid metabolic process	Gene Ontology	GO:0044255	5	391	0.0332888	0.288652	XLOC_012566|XLOC_001867|XLOC_006998|XLOC_011003|XLOC_005857	http://amigo.geneontology.org/cgi-bin/amigo/term_details?term=GO:0044255
ion transport	Gene Ontology	GO:0006811	5	399	0.0357843	0.288652	XLOC_006051|XLOC_000030|XLOC_003986|XLOC_005436|XLOC_003912	http://amigo.geneontology.org/cgi-bin/amigo/term_details?term=GO:0006811
active transmembrane transporter activity	Gene Ontology	GO:0022804	4	193	0.0120823	0.288652	XLOC_006051|XLOC_000030|XLOC_003912|XLOC_001749	http://amigo.geneontology.org/cgi-bin/amigo/term_details?term=GO:0022804
cation transmembrane transporter activity	Gene Ontology	GO:0008324	4	224	0.0195672	0.288652	XLOC_001818|XLOC_000030|XLOC_006051|XLOC_005436	http://amigo.geneontology.org/cgi-bin/amigo/term_details?term=GO:0008324
heme binding	Gene Ontology	GO:0020037	4	225	0.0198469	0.288652	XLOC_002737|XLOC_011003|XLOC_008539|XLOC_010668	http://amigo.geneontology.org/cgi-bin/amigo/term_details?term=GO:0020037
tetrapyrrole binding	Gene Ontology	GO:0046906	4	225	0.0198469	0.288652	XLOC_002737|XLOC_011003|XLOC_008539|XLOC_010668	http://amigo.geneontology.org/cgi-bin/amigo/term_details?term=GO:0046906
ATPase activity	Gene Ontology	GO:0016887	4	299	0.0475818	0.288652	XLOC_006051|XLOC_000030|XLOC_005436|XLOC_001749	http://amigo.geneontology.org/cgi-bin/amigo/term_details?term=GO:0016887
proton transport	Gene Ontology	GO:0015992	3	39	0.000886563	0.288652	XLOC_006051|XLOC_000030|XLOC_005436	http://amigo.geneontology.org/cgi-bin/amigo/term_details?term=GO:0015992
hydrogen transport	Gene Ontology	GO:0006818	3	41	0.00101605	0.288652	XLOC_006051|XLOC_000030|XLOC_005436	http://amigo.geneontology.org/cgi-bin/amigo/term_details?term=GO:0006818
hydrogen ion transmembrane transporter activity	Gene Ontology	GO:0015078	3	64	0.00340672	0.288652	XLOC_001818|XLOC_006051|XLOC_005436	http://amigo.geneontology.org/cgi-bin/amigo/term_details?term=GO:0015078
Glyoxylate and dicarboxylate metabolism	KEGG PATHWAY	afm00630	3	47	0.00357789	0.288652	XLOC_001867|XLOC_000911|XLOC_011003	http://www.genome.jp/kegg-bin/show_pathway?afm00630/afm:AFUA_4G13510%09red/afm:AFUA_6G04920%09red/afm:AFUA_2G00200%09red
monovalent inorganic cation transport	Gene Ontology	GO:0015672	3	69	0.00417211	0.288652	XLOC_006051|XLOC_000030|XLOC_005436	http://amigo.geneontology.org/cgi-bin/amigo/term_details?term=GO:0015672
monovalent inorganic cation transmembrane transporter activity	Gene Ontology	GO:0015077	3	84	0.00705897	0.288652	XLOC_001818|XLOC_006051|XLOC_005436	http://amigo.geneontology.org/cgi-bin/amigo/term_details?term=GO:0015077
monocarboxylic acid catabolic process	Gene Ontology	GO:0072329	3	108	0.0136593	0.288652	XLOC_012566|XLOC_001867|XLOC_000911	http://amigo.geneontology.org/cgi-bin/amigo/term_details?term=GO:0072329
Oxidative phosphorylation	KEGG PATHWAY	afm00190	3	84	0.0165221	0.288652	XLOC_006051|XLOC_000030|XLOC_005436	http://www.genome.jp/kegg-bin/show_pathway?afm00190/afm:AFUA_3G12370%09red/afm:AFUA_3G07640%09red/afm:AFUA_4G09360%09red
ATPase activity, coupled to transmembrane movement of substances	Gene Ontology	GO:0042626	3	123	0.019091	0.288652	XLOC_006051|XLOC_000030|XLOC_001749	http://amigo.geneontology.org/cgi-bin/amigo/term_details?term=GO:0042626
ATPase activity, coupled to movement of substances	Gene Ontology	GO:0043492	3	125	0.0198927	0.288652	XLOC_006051|XLOC_000030|XLOC_001749	http://amigo.geneontology.org/cgi-bin/amigo/term_details?term=GO:0043492
hydrolase activity, acting on acid anhydrides, catalyzing transmembrane movement of substances	Gene Ontology	GO:0016820	3	126	0.0203005	0.288652	XLOC_006051|XLOC_000030|XLOC_001749	http://amigo.geneontology.org/cgi-bin/amigo/term_details?term=GO:0016820
primary active transmembrane transporter activity	Gene Ontology	GO:0015399	3	127	0.0207128	0.288652	XLOC_006051|XLOC_000030|XLOC_001749	http://amigo.geneontology.org/cgi-bin/amigo/term_details?term=GO:0015399
P-P-bond-hydrolysis-driven transmembrane transporter activity	Gene Ontology	GO:0015405	3	127	0.0207128	0.288652	XLOC_006051|XLOC_000030|XLOC_001749	http://amigo.geneontology.org/cgi-bin/amigo/term_details?term=GO:0015405
inorganic cation transmembrane transporter activity	Gene Ontology	GO:0022890	3	154	0.0335738	0.288652	XLOC_001818|XLOC_006051|XLOC_005436	http://amigo.geneontology.org/cgi-bin/amigo/term_details?term=GO:0022890
Carbon metabolism	KEGG PATHWAY	afm01200	3	127	0.0464826	0.288652	XLOC_001867|XLOC_000911|XLOC_011807	http://www.genome.jp/kegg-bin/show_pathway?afm01200/afm:AFUA_4G13510%09red/afm:AFUA_6G04920%09red/afm:AFUA_4G03930%09red
fatty acid metabolic process	Gene Ontology	GO:0006631	3	180	0.0490504	0.288652	XLOC_012566|XLOC_001867|XLOC_006998	http://amigo.geneontology.org/cgi-bin/amigo/term_details?term=GO:0006631
proton-transporting two-sector ATPase complex, proton-transporting domain	Gene Ontology	GO:0033177	2	13	0.00199865	0.288652	XLOC_006051|XLOC_005436	http://amigo.geneontology.org/cgi-bin/amigo/term_details?term=GO:0033177
energy coupled proton transmembrane transport, against electrochemical gradient	Gene Ontology	GO:0015988	2	18	0.00356364	0.288652	XLOC_006051|XLOC_005436	http://amigo.geneontology.org/cgi-bin/amigo/term_details?term=GO:0015988
ATP hydrolysis coupled proton transport	Gene Ontology	GO:0015991	2	18	0.00356364	0.288652	XLOC_006051|XLOC_005436	http://amigo.geneontology.org/cgi-bin/amigo/term_details?term=GO:0015991
cellular aldehyde metabolic process	Gene Ontology	GO:0006081	2	22	0.00511603	0.288652	XLOC_001867|XLOC_006050	http://amigo.geneontology.org/cgi-bin/amigo/term_details?term=GO:0006081
acid phosphatase activity	Gene Ontology	GO:0003993	2	22	0.00511603	0.288652	XLOC_009464|XLOC_011731	http://amigo.geneontology.org/cgi-bin/amigo/term_details?term=GO:0003993
short-chain fatty acid catabolic process	Gene Ontology	GO:0019626	2	24	0.00598896	0.288652	XLOC_012566|XLOC_001867	http://amigo.geneontology.org/cgi-bin/amigo/term_details?term=GO:0019626
short-chain fatty acid metabolic process	Gene Ontology	GO:0046459	2	27	0.00741591	0.288652	XLOC_012566|XLOC_001867	http://amigo.geneontology.org/cgi-bin/amigo/term_details?term=GO:0046459
proton-transporting two-sector ATPase complex	Gene Ontology	GO:0016469	2	28	0.00792231	0.288652	XLOC_006051|XLOC_005436	http://amigo.geneontology.org/cgi-bin/amigo/term_details?term=GO:0016469
purine nucleoside triphosphate biosynthetic process	Gene Ontology	GO:0009145	2	39	0.0144603	0.288652	XLOC_000030|XLOC_005436	http://amigo.geneontology.org/cgi-bin/amigo/term_details?term=GO:0009145
ATP biosynthetic process	Gene Ontology	GO:0006754	2	39	0.0144603	0.288652	XLOC_000030|XLOC_005436	http://amigo.geneontology.org/cgi-bin/amigo/term_details?term=GO:0006754
purine ribonucleoside triphosphate biosynthetic process	Gene Ontology	GO:0009206	2	39	0.0144603	0.288652	XLOC_000030|XLOC_005436	http://amigo.geneontology.org/cgi-bin/amigo/term_details?term=GO:0009206
nucleoside triphosphate biosynthetic process	Gene Ontology	GO:0009142	2	40	0.015139	0.288652	XLOC_000030|XLOC_005436	http://amigo.geneontology.org/cgi-bin/amigo/term_details?term=GO:0009142
ribonucleoside triphosphate biosynthetic process	Gene Ontology	GO:0009201	2	40	0.015139	0.288652	XLOC_000030|XLOC_005436	http://amigo.geneontology.org/cgi-bin/amigo/term_details?term=GO:0009201
ATP metabolic process	Gene Ontology	GO:0046034	2	47	0.0202594	0.288652	XLOC_000030|XLOC_005436	http://amigo.geneontology.org/cgi-bin/amigo/term_details?term=GO:0046034
cation-transporting ATPase activity	Gene Ontology	GO:0019829	2	51	0.0234643	0.288652	XLOC_006051|XLOC_000030	http://amigo.geneontology.org/cgi-bin/amigo/term_details?term=GO:0019829
purine nucleoside biosynthetic process	Gene Ontology	GO:0042451	2	51	0.0234643	0.288652	XLOC_000030|XLOC_005436	http://amigo.geneontology.org/cgi-bin/amigo/term_details?term=GO:0042451
ATPase activity, coupled to transmembrane movement of ions	Gene Ontology	GO:0042625	2	51	0.0234643	0.288652	XLOC_006051|XLOC_000030	http://amigo.geneontology.org/cgi-bin/amigo/term_details?term=GO:0042625
purine ribonucleoside biosynthetic process	Gene Ontology	GO:0046129	2	51	0.0234643	0.288652	XLOC_000030|XLOC_005436	http://amigo.geneontology.org/cgi-bin/amigo/term_details?term=GO:0046129
serine-type peptidase activity	Gene Ontology	GO:0008236	2	57	0.0286307	0.288652	XLOC_001434|XLOC_010247	http://amigo.geneontology.org/cgi-bin/amigo/term_details?term=GO:0008236
serine hydrolase activity	Gene Ontology	GO:0017171	2	57	0.0286307	0.288652	XLOC_001434|XLOC_010247	http://amigo.geneontology.org/cgi-bin/amigo/term_details?term=GO:0017171
nucleoside biosynthetic process	Gene Ontology	GO:0009163	2	58	0.0295321	0.288652	XLOC_000030|XLOC_005436	http://amigo.geneontology.org/cgi-bin/amigo/term_details?term=GO:0009163
fatty acid catabolic process	Gene Ontology	GO:0009062	2	58	0.0295321	0.288652	XLOC_012566|XLOC_001867	http://amigo.geneontology.org/cgi-bin/amigo/term_details?term=GO:0009062
ribonucleoside biosynthetic process	Gene Ontology	GO:0042455	2	58	0.0295321	0.288652	XLOC_000030|XLOC_005436	http://amigo.geneontology.org/cgi-bin/amigo/term_details?term=GO:0042455
purine ribonucleoside monophosphate biosynthetic process	Gene Ontology	GO:0009168	2	61	0.032303	0.288652	XLOC_000030|XLOC_005436	http://amigo.geneontology.org/cgi-bin/amigo/term_details?term=GO:0009168
purine nucleoside monophosphate biosynthetic process	Gene Ontology	GO:0009127	2	61	0.032303	0.288652	XLOC_000030|XLOC_005436	http://amigo.geneontology.org/cgi-bin/amigo/term_details?term=GO:0009127
glycosyl compound biosynthetic process	Gene Ontology	GO:1901659	2	63	0.0342048	0.288652	XLOC_000030|XLOC_005436	http://amigo.geneontology.org/cgi-bin/amigo/term_details?term=GO:1901659
ribonucleoside monophosphate biosynthetic process	Gene Ontology	GO:0009156	2	66	0.0371368	0.288652	XLOC_000030|XLOC_005436	http://amigo.geneontology.org/cgi-bin/amigo/term_details?term=GO:0009156
protein localization to vacuole	Gene Ontology	GO:0072665	2	67	0.0381349	0.288652	XLOC_004554|XLOC_006051	http://amigo.geneontology.org/cgi-bin/amigo/term_details?term=GO:0072665
protein targeting to vacuole	Gene Ontology	GO:0006623	2	67	0.0381349	0.288652	XLOC_004554|XLOC_006051	http://amigo.geneontology.org/cgi-bin/amigo/term_details?term=GO:0006623
establishment of protein localization to vacuole	Gene Ontology	GO:0072666	2	67	0.0381349	0.288652	XLOC_004554|XLOC_006051	http://amigo.geneontology.org/cgi-bin/amigo/term_details?term=GO:0072666
nucleoside monophosphate biosynthetic process	Gene Ontology	GO:0009124	2	69	0.0401614	0.288652	XLOC_000030|XLOC_005436	http://amigo.geneontology.org/cgi-bin/amigo/term_details?term=GO:0009124
purine ribonucleotide biosynthetic process	Gene Ontology	GO:0009152	2	69	0.0401614	0.288652	XLOC_000030|XLOC_005436	http://amigo.geneontology.org/cgi-bin/amigo/term_details?term=GO:0009152
purine nucleotide biosynthetic process	Gene Ontology	GO:0006164	2	70	0.0411897	0.288652	XLOC_000030|XLOC_005436	http://amigo.geneontology.org/cgi-bin/amigo/term_details?term=GO:0006164
purine nucleoside monophosphate metabolic process	Gene Ontology	GO:0009126	2	70	0.0411897	0.288652	XLOC_000030|XLOC_005436	http://amigo.geneontology.org/cgi-bin/amigo/term_details?term=GO:0009126
purine ribonucleoside monophosphate metabolic process	Gene Ontology	GO:0009167	2	70	0.0411897	0.288652	XLOC_000030|XLOC_005436	http://amigo.geneontology.org/cgi-bin/amigo/term_details?term=GO:0009167
carbon-carbon lyase activity	Gene Ontology	GO:0016830	2	74	0.0454001	0.288652	XLOC_001867|XLOC_005857	http://amigo.geneontology.org/cgi-bin/amigo/term_details?term=GO:0016830
ribonucleoside monophosphate metabolic process	Gene Ontology	GO:0009161	2	75	0.0464766	0.288652	XLOC_000030|XLOC_005436	http://amigo.geneontology.org/cgi-bin/amigo/term_details?term=GO:0009161
ribonucleotide biosynthetic process	Gene Ontology	GO:0009260	2	75	0.0464766	0.288652	XLOC_000030|XLOC_005436	http://amigo.geneontology.org/cgi-bin/amigo/term_details?term=GO:0009260
cellular lipid catabolic process	Gene Ontology	GO:0044242	2	77	0.0486573	0.288652	XLOC_012566|XLOC_001867	http://amigo.geneontology.org/cgi-bin/amigo/term_details?term=GO:0044242
nucleoside monophosphate metabolic process	Gene Ontology	GO:0009123	2	78	0.0497614	0.288652	XLOC_000030|XLOC_005436	http://amigo.geneontology.org/cgi-bin/amigo/term_details?term=GO:0009123
oxaloacetate metabolic process	Gene Ontology	GO:0006107	1	5	0.0263981	0.288652	XLOC_001867	http://amigo.geneontology.org/cgi-bin/amigo/term_details?term=GO:0006107
pyridoxal metabolic process	Gene Ontology	GO:0042817	1	5	0.0263981	0.288652	XLOC_006050	http://amigo.geneontology.org/cgi-bin/amigo/term_details?term=GO:0042817
response to antibiotic	Gene Ontology	GO:0046677	1	5	0.0263981	0.288652	XLOC_006051	http://amigo.geneontology.org/cgi-bin/amigo/term_details?term=GO:0046677
proton-transporting V-type ATPase, V0 domain	Gene Ontology	GO:0033179	1	5	0.0263981	0.288652	XLOC_006051	http://amigo.geneontology.org/cgi-bin/amigo/term_details?term=GO:0033179
oxaloacetase activity	Gene Ontology	GO:0030603	1	5	0.0263981	0.288652	XLOC_001867	http://amigo.geneontology.org/cgi-bin/amigo/term_details?term=GO:0030603
hydrogen peroxide metabolic process	Gene Ontology	GO:0042743	1	5	0.0263981	0.288652	XLOC_011003	http://amigo.geneontology.org/cgi-bin/amigo/term_details?term=GO:0042743
aldehyde biosynthetic process	Gene Ontology	GO:0046184	1	5	0.0263981	0.288652	XLOC_006050	http://amigo.geneontology.org/cgi-bin/amigo/term_details?term=GO:0046184
propionate catabolic process	Gene Ontology	GO:0019543	1	5	0.0263981	0.288652	XLOC_001867	http://amigo.geneontology.org/cgi-bin/amigo/term_details?term=GO:0019543
pyridoxal biosynthetic process	Gene Ontology	GO:0042821	1	5	0.0263981	0.288652	XLOC_006050	http://amigo.geneontology.org/cgi-bin/amigo/term_details?term=GO:0042821
hydrogen peroxide catabolic process	Gene Ontology	GO:0042744	1	5	0.0263981	0.288652	XLOC_011003	http://amigo.geneontology.org/cgi-bin/amigo/term_details?term=GO:0042744
alpha-L-rhamnosidase activity	Gene Ontology	GO:0030596	1	5	0.0263981	0.288652	XLOC_000037	http://amigo.geneontology.org/cgi-bin/amigo/term_details?term=GO:0030596
pyridoxine:NADP 4-dehydrogenase activity	Gene Ontology	GO:0050236	1	5	0.0263981	0.288652	XLOC_006050	http://amigo.geneontology.org/cgi-bin/amigo/term_details?term=GO:0050236
cytochrome-b5 reductase activity, acting on NAD(P)H	Gene Ontology	GO:0004128	1	6	0.0307296	0.288652	XLOC_012127	http://amigo.geneontology.org/cgi-bin/amigo/term_details?term=GO:0004128
rhamnogalacturonan acetylesterase activity	Gene Ontology	GO:0046575	1	6	0.0307296	0.288652	XLOC_002279	http://amigo.geneontology.org/cgi-bin/amigo/term_details?term=GO:0046575
acetylesterase activity	Gene Ontology	GO:0008126	1	6	0.0307296	0.288652	XLOC_002279	http://amigo.geneontology.org/cgi-bin/amigo/term_details?term=GO:0008126
short-chain carboxylesterase activity	Gene Ontology	GO:0034338	1	6	0.0307296	0.288652	XLOC_002279	http://amigo.geneontology.org/cgi-bin/amigo/term_details?term=GO:0034338
propionate metabolic process	Gene Ontology	GO:0019541	1	6	0.0307296	0.288652	XLOC_001867	http://amigo.geneontology.org/cgi-bin/amigo/term_details?term=GO:0019541
Rho guanyl-nucleotide exchange factor activity	Gene Ontology	GO:0005089	1	7	0.0350418	0.288652	XLOC_009528	http://amigo.geneontology.org/cgi-bin/amigo/term_details?term=GO:0005089
glyoxylate metabolic process	Gene Ontology	GO:0046487	1	7	0.0350418	0.288652	XLOC_001867	http://amigo.geneontology.org/cgi-bin/amigo/term_details?term=GO:0046487
basal RNA polymerase II transcription machinery binding	Gene Ontology	GO:0001099	1	7	0.0350418	0.288652	XLOC_010849	http://amigo.geneontology.org/cgi-bin/amigo/term_details?term=GO:0001099
oxo-acid-lyase activity	Gene Ontology	GO:0016833	1	7	0.0350418	0.288652	XLOC_001867	http://amigo.geneontology.org/cgi-bin/amigo/term_details?term=GO:0016833
basal transcription machinery binding	Gene Ontology	GO:0001098	1	7	0.0350418	0.288652	XLOC_010849	http://amigo.geneontology.org/cgi-bin/amigo/term_details?term=GO:0001098
endodeoxyribonuclease activity, producing 5'-phosphomonoesters	Gene Ontology	GO:0016888	1	7	0.0350418	0.288652	XLOC_010249	http://amigo.geneontology.org/cgi-bin/amigo/term_details?term=GO:0016888
glyoxylate cycle	Gene Ontology	GO:0006097	1	7	0.0350418	0.288652	XLOC_001867	http://amigo.geneontology.org/cgi-bin/amigo/term_details?term=GO:0006097
phytochelatin biosynthetic process	Gene Ontology	GO:0046938	1	7	0.0350418	0.288652	XLOC_010247	http://amigo.geneontology.org/cgi-bin/amigo/term_details?term=GO:0046938
phytochelatin metabolic process	Gene Ontology	GO:0046937	1	7	0.0350418	0.288652	XLOC_010247	http://amigo.geneontology.org/cgi-bin/amigo/term_details?term=GO:0046937
RNA polymerase II core binding	Gene Ontology	GO:0000993	1	7	0.0350418	0.288652	XLOC_010849	http://amigo.geneontology.org/cgi-bin/amigo/term_details?term=GO:0000993
monosaccharide binding	Gene Ontology	GO:0048029	1	8	0.0393348	0.288652	XLOC_003233	http://amigo.geneontology.org/cgi-bin/amigo/term_details?term=GO:0048029
proton-transporting ATP synthase complex, coupling factor F(o)	Gene Ontology	GO:0045263	1	8	0.0393348	0.288652	XLOC_005436	http://amigo.geneontology.org/cgi-bin/amigo/term_details?term=GO:0045263
RNA polymerase binding	Gene Ontology	GO:0070063	1	8	0.0393348	0.288652	XLOC_010849	http://amigo.geneontology.org/cgi-bin/amigo/term_details?term=GO:0070063
mRNA cleavage	Gene Ontology	GO:0006379	1	8	0.0393348	0.288652	XLOC_010849	http://amigo.geneontology.org/cgi-bin/amigo/term_details?term=GO:0006379
RNA polymerase core enzyme binding	Gene Ontology	GO:0043175	1	8	0.0393348	0.288652	XLOC_010849	http://amigo.geneontology.org/cgi-bin/amigo/term_details?term=GO:0043175
catalase activity	Gene Ontology	GO:0004096	1	9	0.0436087	0.288652	XLOC_011003	http://amigo.geneontology.org/cgi-bin/amigo/term_details?term=GO:0004096
peroxisomal matrix	Gene Ontology	GO:0005782	1	9	0.0436087	0.288652	XLOC_001867	http://amigo.geneontology.org/cgi-bin/amigo/term_details?term=GO:0005782
mRNA polyadenylation	Gene Ontology	GO:0006378	1	9	0.0436087	0.288652	XLOC_010849	http://amigo.geneontology.org/cgi-bin/amigo/term_details?term=GO:0006378
RNA polyadenylation	Gene Ontology	GO:0043631	1	9	0.0436087	0.288652	XLOC_010849	http://amigo.geneontology.org/cgi-bin/amigo/term_details?term=GO:0043631
microbody lumen	Gene Ontology	GO:0031907	1	9	0.0436087	0.288652	XLOC_001867	http://amigo.geneontology.org/cgi-bin/amigo/term_details?term=GO:0031907
inorganic phosphate transmembrane transporter activity	Gene Ontology	GO:0005315	1	10	0.0478637	0.288652	XLOC_003912	http://amigo.geneontology.org/cgi-bin/amigo/term_details?term=GO:0005315
vitamin B6 metabolic process	Gene Ontology	GO:0042816	1	10	0.0478637	0.288652	XLOC_006050	http://amigo.geneontology.org/cgi-bin/amigo/term_details?term=GO:0042816
vitamin B6 biosynthetic process	Gene Ontology	GO:0042819	1	10	0.0478637	0.288652	XLOC_006050	http://amigo.geneontology.org/cgi-bin/amigo/term_details?term=GO:0042819

## Sheet: JW-13 P<0.05
Dataset S1B. Gene ontology (GO) enrichment analysis conducted on AtfB-silenced strain, JW-13 based on RNA Seq analysis.
#Term	Database	ID	Input number	Background number	P-Value	Corrected P-Value	Input	Hyperlink
phosphatidylserine decarboxylase activity	Gene Ontology	GO:0004609	2	14	0.000599097	0.163421	XLOC_005857|XLOC_000423	http://amigo.geneontology.org/cgi-bin/amigo/term_details?term=GO:0004609
carbon-carbon lyase activity	Gene Ontology	GO:0016830	3	74	0.000742327	0.163421	XLOC_001867|XLOC_005857|XLOC_000423	http://amigo.geneontology.org/cgi-bin/amigo/term_details?term=GO:0016830
active transmembrane transporter activity	Gene Ontology	GO:0022804	4	193	0.00111561	0.163421	XLOC_006051|XLOC_000030|XLOC_003912|XLOC_001749	http://amigo.geneontology.org/cgi-bin/amigo/term_details?term=GO:0022804
short-chain fatty acid catabolic process	Gene Ontology	GO:0019626	2	24	0.00159842	0.163421	XLOC_012566|XLOC_001867	http://amigo.geneontology.org/cgi-bin/amigo/term_details?term=GO:0019626
short-chain fatty acid metabolic process	Gene Ontology	GO:0046459	2	27	0.00198784	0.163421	XLOC_012566|XLOC_001867	http://amigo.geneontology.org/cgi-bin/amigo/term_details?term=GO:0046459
cellular lipid metabolic process	Gene Ontology	GO:0044255	5	391	0.00223119	0.163421	XLOC_012566|XLOC_001867|XLOC_011003|XLOC_005857|XLOC_000423	http://amigo.geneontology.org/cgi-bin/amigo/term_details?term=GO:0044255
ATPase activity, coupled to transmembrane movement of substances	Gene Ontology	GO:0042626	3	123	0.00304338	0.163421	XLOC_006051|XLOC_000030|XLOC_001749	http://amigo.geneontology.org/cgi-bin/amigo/term_details?term=GO:0042626
ATPase activity, coupled to movement of substances	Gene Ontology	GO:0043492	3	125	0.0031812	0.163421	XLOC_006051|XLOC_000030|XLOC_001749	http://amigo.geneontology.org/cgi-bin/amigo/term_details?term=GO:0043492
hydrolase activity, acting on acid anhydrides, catalyzing transmembrane movement of substances	Gene Ontology	GO:0016820	3	126	0.00325152	0.163421	XLOC_006051|XLOC_000030|XLOC_001749	http://amigo.geneontology.org/cgi-bin/amigo/term_details?term=GO:0016820
primary active transmembrane transporter activity	Gene Ontology	GO:0015399	3	127	0.00332279	0.163421	XLOC_006051|XLOC_000030|XLOC_001749	http://amigo.geneontology.org/cgi-bin/amigo/term_details?term=GO:0015399
P-P-bond-hydrolysis-driven transmembrane transporter activity	Gene Ontology	GO:0015405	3	127	0.00332279	0.163421	XLOC_006051|XLOC_000030|XLOC_001749	http://amigo.geneontology.org/cgi-bin/amigo/term_details?term=GO:0015405
proton transport	Gene Ontology	GO:0015992	2	39	0.00394347	0.177785	XLOC_006051|XLOC_000030	http://amigo.geneontology.org/cgi-bin/amigo/term_details?term=GO:0015992
hydrogen transport	Gene Ontology	GO:0006818	2	41	0.00432968	0.180181	XLOC_006051|XLOC_000030	http://amigo.geneontology.org/cgi-bin/amigo/term_details?term=GO:0006818
cation-transporting ATPase activity	Gene Ontology	GO:0019829	2	51	0.0065094	0.212849	XLOC_006051|XLOC_000030	http://amigo.geneontology.org/cgi-bin/amigo/term_details?term=GO:0019829
ATPase activity, coupled to transmembrane movement of ions	Gene Ontology	GO:0042625	2	51	0.0065094	0.212849	XLOC_006051|XLOC_000030	http://amigo.geneontology.org/cgi-bin/amigo/term_details?term=GO:0042625
carboxy-lyase activity	Gene Ontology	GO:0016831	2	51	0.0065094	0.212849	XLOC_005857|XLOC_000423	http://amigo.geneontology.org/cgi-bin/amigo/term_details?term=GO:0016831
lipid metabolic process	Gene Ontology	GO:0006629	5	532	0.00796237	0.212849	XLOC_012566|XLOC_001867|XLOC_011003|XLOC_005857|XLOC_000423	http://amigo.geneontology.org/cgi-bin/amigo/term_details?term=GO:0006629
fatty acid catabolic process	Gene Ontology	GO:0009062	2	58	0.00827445	0.212849	XLOC_012566|XLOC_001867	http://amigo.geneontology.org/cgi-bin/amigo/term_details?term=GO:0009062
hydrogen ion transmembrane transporter activity	Gene Ontology	GO:0015078	2	64	0.00993845	0.212849	XLOC_001818|XLOC_006051	http://amigo.geneontology.org/cgi-bin/amigo/term_details?term=GO:0015078
Glyoxylate and dicarboxylate metabolism	KEGG PATHWAY	afm00630	2	47	0.0110248	0.212849	XLOC_001867|XLOC_011003	http://www.genome.jp/kegg-bin/show_pathway?afm00630/afm:AFUA_4G13510%09red/afm:AFUA_2G00200%09red
monovalent inorganic cation transport	Gene Ontology	GO:0015672	2	69	0.0114286	0.212849	XLOC_006051|XLOC_000030	http://amigo.geneontology.org/cgi-bin/amigo/term_details?term=GO:0015672
transmembrane transporter activity	Gene Ontology	GO:0022857	5	584	0.0115211	0.212849	XLOC_003912|XLOC_001818|XLOC_000030|XLOC_006051|XLOC_001749	http://amigo.geneontology.org/cgi-bin/amigo/term_details?term=GO:0022857
lyase activity	Gene Ontology	GO:0016829	3	207	0.0123759	0.212849	XLOC_001867|XLOC_005857|XLOC_000423	http://amigo.geneontology.org/cgi-bin/amigo/term_details?term=GO:0016829
organophosphate biosynthetic process	Gene Ontology	GO:0090407	3	212	0.0131764	0.212849	XLOC_000030|XLOC_005857|XLOC_000423	http://amigo.geneontology.org/cgi-bin/amigo/term_details?term=GO:0090407
oxaloacetate metabolic process	Gene Ontology	GO:0006107	1	5	0.0134789	0.212849	XLOC_001867	http://amigo.geneontology.org/cgi-bin/amigo/term_details?term=GO:0006107
response to antibiotic	Gene Ontology	GO:0046677	1	5	0.0134789	0.212849	XLOC_006051	http://amigo.geneontology.org/cgi-bin/amigo/term_details?term=GO:0046677
proton-transporting V-type ATPase, V0 domain	Gene Ontology	GO:0033179	1	5	0.0134789	0.212849	XLOC_006051	http://amigo.geneontology.org/cgi-bin/amigo/term_details?term=GO:0033179
oxaloacetase activity	Gene Ontology	GO:0030603	1	5	0.0134789	0.212849	XLOC_001867	http://amigo.geneontology.org/cgi-bin/amigo/term_details?term=GO:0030603
hydrogen peroxide metabolic process	Gene Ontology	GO:0042743	1	5	0.0134789	0.212849	XLOC_011003	http://amigo.geneontology.org/cgi-bin/amigo/term_details?term=GO:0042743
propionate catabolic process	Gene Ontology	GO:0019543	1	5	0.0134789	0.212849	XLOC_001867	http://amigo.geneontology.org/cgi-bin/amigo/term_details?term=GO:0019543
hydrogen peroxide catabolic process	Gene Ontology	GO:0042744	1	5	0.0134789	0.212849	XLOC_011003	http://amigo.geneontology.org/cgi-bin/amigo/term_details?term=GO:0042744
cellular lipid catabolic process	Gene Ontology	GO:0044242	2	77	0.0140024	0.212849	XLOC_012566|XLOC_001867	http://amigo.geneontology.org/cgi-bin/amigo/term_details?term=GO:0044242
phospholipid biosynthetic process	Gene Ontology	GO:0008654	2	79	0.0146815	0.212849	XLOC_005857|XLOC_000423	http://amigo.geneontology.org/cgi-bin/amigo/term_details?term=GO:0008654
cation transmembrane transporter activity	Gene Ontology	GO:0008324	3	224	0.0152158	0.212849	XLOC_001818|XLOC_000030|XLOC_006051	http://amigo.geneontology.org/cgi-bin/amigo/term_details?term=GO:0008324
propionate metabolic process	Gene Ontology	GO:0019541	1	6	0.0157077	0.212849	XLOC_001867	http://amigo.geneontology.org/cgi-bin/amigo/term_details?term=GO:0019541
monovalent inorganic cation transmembrane transporter activity	Gene Ontology	GO:0015077	2	84	0.0164398	0.212849	XLOC_001818|XLOC_006051	http://amigo.geneontology.org/cgi-bin/amigo/term_details?term=GO:0015077
lipid catabolic process	Gene Ontology	GO:0016042	2	86	0.017167	0.212849	XLOC_012566|XLOC_001867	http://amigo.geneontology.org/cgi-bin/amigo/term_details?term=GO:0016042
ATPase activity, coupled	Gene Ontology	GO:0042623	3	237	0.0176147	0.212849	XLOC_006051|XLOC_000030|XLOC_001749	http://amigo.geneontology.org/cgi-bin/amigo/term_details?term=GO:0042623
Rho guanyl-nucleotide exchange factor activity	Gene Ontology	GO:0005089	1	7	0.0179315	0.212849	XLOC_009528	http://amigo.geneontology.org/cgi-bin/amigo/term_details?term=GO:0005089
glyoxylate metabolic process	Gene Ontology	GO:0046487	1	7	0.0179315	0.212849	XLOC_001867	http://amigo.geneontology.org/cgi-bin/amigo/term_details?term=GO:0046487
oxo-acid-lyase activity	Gene Ontology	GO:0016833	1	7	0.0179315	0.212849	XLOC_001867	http://amigo.geneontology.org/cgi-bin/amigo/term_details?term=GO:0016833
glyoxylate cycle	Gene Ontology	GO:0006097	1	7	0.0179315	0.212849	XLOC_001867	http://amigo.geneontology.org/cgi-bin/amigo/term_details?term=GO:0006097
transporter activity	Gene Ontology	GO:0005215	5	661	0.018567	0.212849	XLOC_003912|XLOC_001818|XLOC_000030|XLOC_006051|XLOC_001749	http://amigo.geneontology.org/cgi-bin/amigo/term_details?term=GO:0005215
actin cytoskeleton organization	Gene Ontology	GO:0030036	2	93	0.0198175	0.212849	XLOC_009528|XLOC_009464	http://amigo.geneontology.org/cgi-bin/amigo/term_details?term=GO:0030036
actin filament-based process	Gene Ontology	GO:0030029	2	96	0.0210025	0.212849	XLOC_009528|XLOC_009464	http://amigo.geneontology.org/cgi-bin/amigo/term_details?term=GO:0030029
catalase activity	Gene Ontology	GO:0004096	1	9	0.0223639	0.212849	XLOC_011003	http://amigo.geneontology.org/cgi-bin/amigo/term_details?term=GO:0004096
peroxisomal matrix	Gene Ontology	GO:0005782	1	9	0.0223639	0.212849	XLOC_001867	http://amigo.geneontology.org/cgi-bin/amigo/term_details?term=GO:0005782
microbody lumen	Gene Ontology	GO:0031907	1	9	0.0223639	0.212849	XLOC_001867	http://amigo.geneontology.org/cgi-bin/amigo/term_details?term=GO:0031907
inorganic phosphate transmembrane transporter activity	Gene Ontology	GO:0005315	1	10	0.0245726	0.212849	XLOC_003912	http://amigo.geneontology.org/cgi-bin/amigo/term_details?term=GO:0005315
monocarboxylic acid catabolic process	Gene Ontology	GO:0072329	2	108	0.0260258	0.212849	XLOC_012566|XLOC_001867	http://amigo.geneontology.org/cgi-bin/amigo/term_details?term=GO:0072329
pH reduction	Gene Ontology	GO:0045851	1	11	0.0267764	0.212849	XLOC_006051	http://amigo.geneontology.org/cgi-bin/amigo/term_details?term=GO:0045851
phosphate ion transport	Gene Ontology	GO:0006817	1	11	0.0267764	0.212849	XLOC_003912	http://amigo.geneontology.org/cgi-bin/amigo/term_details?term=GO:0006817
intracellular pH reduction	Gene Ontology	GO:0051452	1	11	0.0267764	0.212849	XLOC_006051	http://amigo.geneontology.org/cgi-bin/amigo/term_details?term=GO:0051452
vacuolar acidification	Gene Ontology	GO:0007035	1	11	0.0267764	0.212849	XLOC_006051	http://amigo.geneontology.org/cgi-bin/amigo/term_details?term=GO:0007035
nucleoside-triphosphatase activity	Gene Ontology	GO:0017111	4	495	0.0275585	0.212849	XLOC_006051|XLOC_000030|XLOC_008547|XLOC_001749	http://amigo.geneontology.org/cgi-bin/amigo/term_details?term=GO:0017111
hydrolase activity, acting on acid carbon-carbon bonds	Gene Ontology	GO:0016822	1	12	0.0289752	0.212849	XLOC_001867	http://amigo.geneontology.org/cgi-bin/amigo/term_details?term=GO:0016822
hydrolase activity, acting on acid carbon-carbon bonds, in ketonic substances	Gene Ontology	GO:0016823	1	12	0.0289752	0.212849	XLOC_001867	http://amigo.geneontology.org/cgi-bin/amigo/term_details?term=GO:0016823
acetate catabolic process	Gene Ontology	GO:0045733	1	12	0.0289752	0.212849	XLOC_001867	http://amigo.geneontology.org/cgi-bin/amigo/term_details?term=GO:0045733
copper ion homeostasis	Gene Ontology	GO:0055070	1	12	0.0289752	0.212849	XLOC_006051	http://amigo.geneontology.org/cgi-bin/amigo/term_details?term=GO:0055070
regulation of Rho protein signal transduction	Gene Ontology	GO:0035023	1	12	0.0289752	0.212849	XLOC_009528	http://amigo.geneontology.org/cgi-bin/amigo/term_details?term=GO:0035023
reactive oxygen species metabolic process	Gene Ontology	GO:0072593	1	12	0.0289752	0.212849	XLOC_011003	http://amigo.geneontology.org/cgi-bin/amigo/term_details?term=GO:0072593
cellular copper ion homeostasis	Gene Ontology	GO:0006878	1	12	0.0289752	0.212849	XLOC_006051	http://amigo.geneontology.org/cgi-bin/amigo/term_details?term=GO:0006878
phospholipid metabolic process	Gene Ontology	GO:0006644	2	116	0.0296167	0.212849	XLOC_005857|XLOC_000423	http://amigo.geneontology.org/cgi-bin/amigo/term_details?term=GO:0006644
hydrolase activity, acting on acid anhydrides, in phosphorus-containing anhydrides	Gene Ontology	GO:0016818	4	510	0.0302414	0.212849	XLOC_006051|XLOC_000030|XLOC_008547|XLOC_001749	http://amigo.geneontology.org/cgi-bin/amigo/term_details?term=GO:0016818
pyrophosphatase activity	Gene Ontology	GO:0016462	4	510	0.0302414	0.212849	XLOC_006051|XLOC_000030|XLOC_008547|XLOC_001749	http://amigo.geneontology.org/cgi-bin/amigo/term_details?term=GO:0016462
hydrolase activity, acting on acid anhydrides	Gene Ontology	GO:0016817	4	513	0.0307958	0.212849	XLOC_006051|XLOC_000030|XLOC_008547|XLOC_001749	http://amigo.geneontology.org/cgi-bin/amigo/term_details?term=GO:0016817
oxidoreductase activity, acting on a heme group of donors	Gene Ontology	GO:0016675	1	13	0.031169	0.212849	XLOC_001818	http://amigo.geneontology.org/cgi-bin/amigo/term_details?term=GO:0016675
proton-transporting two-sector ATPase complex, proton-transporting domain	Gene Ontology	GO:0033177	1	13	0.031169	0.212849	XLOC_006051	http://amigo.geneontology.org/cgi-bin/amigo/term_details?term=GO:0033177
heme-copper terminal oxidase activity	Gene Ontology	GO:0015002	1	13	0.031169	0.212849	XLOC_001818	http://amigo.geneontology.org/cgi-bin/amigo/term_details?term=GO:0015002
purine ribonucleoside monophosphate catabolic process	Gene Ontology	GO:0009169	1	13	0.031169	0.212849	XLOC_000030	http://amigo.geneontology.org/cgi-bin/amigo/term_details?term=GO:0009169
mitochondrial respiratory chain complex IV	Gene Ontology	GO:0005751	1	13	0.031169	0.212849	XLOC_001818	http://amigo.geneontology.org/cgi-bin/amigo/term_details?term=GO:0005751
ATP catabolic process	Gene Ontology	GO:0006200	1	13	0.031169	0.212849	XLOC_000030	http://amigo.geneontology.org/cgi-bin/amigo/term_details?term=GO:0006200
ribonucleoside monophosphate catabolic process	Gene Ontology	GO:0009158	1	13	0.031169	0.212849	XLOC_000030	http://amigo.geneontology.org/cgi-bin/amigo/term_details?term=GO:0009158
purine nucleoside monophosphate catabolic process	Gene Ontology	GO:0009128	1	13	0.031169	0.212849	XLOC_000030	http://amigo.geneontology.org/cgi-bin/amigo/term_details?term=GO:0009128
oxidoreductase activity, acting on a heme group of donors, oxygen as acceptor	Gene Ontology	GO:0016676	1	13	0.031169	0.212849	XLOC_001818	http://amigo.geneontology.org/cgi-bin/amigo/term_details?term=GO:0016676
proton-transporting V-type ATPase complex	Gene Ontology	GO:0033176	1	13	0.031169	0.212849	XLOC_006051	http://amigo.geneontology.org/cgi-bin/amigo/term_details?term=GO:0033176
respiratory chain complex IV	Gene Ontology	GO:0045277	1	13	0.031169	0.212849	XLOC_001818	http://amigo.geneontology.org/cgi-bin/amigo/term_details?term=GO:0045277
cytochrome-c oxidase activity	Gene Ontology	GO:0004129	1	13	0.031169	0.212849	XLOC_001818	http://amigo.geneontology.org/cgi-bin/amigo/term_details?term=GO:0004129
nucleoside monophosphate catabolic process	Gene Ontology	GO:0009125	1	13	0.031169	0.212849	XLOC_000030	http://amigo.geneontology.org/cgi-bin/amigo/term_details?term=GO:0009125
ATPase activity	Gene Ontology	GO:0016887	3	299	0.0317898	0.212849	XLOC_006051|XLOC_000030|XLOC_001749	http://amigo.geneontology.org/cgi-bin/amigo/term_details?term=GO:0016887
Oxidative phosphorylation	KEGG PATHWAY	afm00190	2	84	0.0318683	0.212849	XLOC_006051|XLOC_000030	http://www.genome.jp/kegg-bin/show_pathway?afm00190/afm:AFUA_3G12370%09red/afm:AFUA_3G07640%09red
establishment or maintenance of actin cytoskeleton polarity	Gene Ontology	GO:0030950	1	14	0.0333578	0.218501	XLOC_009464	http://amigo.geneontology.org/cgi-bin/amigo/term_details?term=GO:0030950
regulation of pH	Gene Ontology	GO:0006885	1	15	0.0355417	0.218501	XLOC_006051	http://amigo.geneontology.org/cgi-bin/amigo/term_details?term=GO:0006885
contractile ring contraction	Gene Ontology	GO:0036213	1	15	0.0355417	0.218501	XLOC_009528	http://amigo.geneontology.org/cgi-bin/amigo/term_details?term=GO:0036213
regulation of intracellular pH	Gene Ontology	GO:0051453	1	15	0.0355417	0.218501	XLOC_006051	http://amigo.geneontology.org/cgi-bin/amigo/term_details?term=GO:0051453
actomyosin contractile ring contraction	Gene Ontology	GO:0000916	1	15	0.0355417	0.218501	XLOC_009528	http://amigo.geneontology.org/cgi-bin/amigo/term_details?term=GO:0000916
regulation of cellular pH	Gene Ontology	GO:0030641	1	15	0.0355417	0.218501	XLOC_006051	http://amigo.geneontology.org/cgi-bin/amigo/term_details?term=GO:0030641
acetate metabolic process	Gene Ontology	GO:0006083	1	15	0.0355417	0.218501	XLOC_001867	http://amigo.geneontology.org/cgi-bin/amigo/term_details?term=GO:0006083
Ras guanyl-nucleotide exchange factor activity	Gene Ontology	GO:0005088	1	16	0.0377207	0.229291	XLOC_009528	http://amigo.geneontology.org/cgi-bin/amigo/term_details?term=GO:0005088
protein secretion	Gene Ontology	GO:0009306	1	17	0.0398948	0.239812	XLOC_006051	http://amigo.geneontology.org/cgi-bin/amigo/term_details?term=GO:0009306
Rho protein signal transduction	Gene Ontology	GO:0007266	1	18	0.0420639	0.242091	XLOC_009528	http://amigo.geneontology.org/cgi-bin/amigo/term_details?term=GO:0007266
energy coupled proton transmembrane transport, against electrochemical gradient	Gene Ontology	GO:0015988	1	18	0.0420639	0.242091	XLOC_006051	http://amigo.geneontology.org/cgi-bin/amigo/term_details?term=GO:0015988
ATP hydrolysis coupled proton transport	Gene Ontology	GO:0015991	1	18	0.0420639	0.242091	XLOC_006051	http://amigo.geneontology.org/cgi-bin/amigo/term_details?term=GO:0015991
asperthecin biosynthetic process	Gene Ontology	GO:0036184	1	18	0.0420639	0.242091	XLOC_004210	http://amigo.geneontology.org/cgi-bin/amigo/term_details?term=GO:0036184
ion transmembrane transporter activity	Gene Ontology	GO:0015075	3	339	0.04331	0.246639	XLOC_001818|XLOC_000030|XLOC_006051	http://amigo.geneontology.org/cgi-bin/amigo/term_details?term=GO:0015075
regulation of actomyosin contractile ring contraction	Gene Ontology	GO:0031991	1	20	0.0463876	0.256078	XLOC_009528	http://amigo.geneontology.org/cgi-bin/amigo/term_details?term=GO:0031991
establishment or maintenance of cytoskeleton polarity	Gene Ontology	GO:0030952	1	20	0.0463876	0.256078	XLOC_009464	http://amigo.geneontology.org/cgi-bin/amigo/term_details?term=GO:0030952
asperthecin metabolic process	Gene Ontology	GO:0036182	1	20	0.0463876	0.256078	XLOC_004210	http://amigo.geneontology.org/cgi-bin/amigo/term_details?term=GO:0036182
ATPase activity, coupled to transmembrane movement of ions, rotational mechanism	Gene Ontology	GO:0044769	1	21	0.0485421	0.25986	XLOC_006051	http://amigo.geneontology.org/cgi-bin/amigo/term_details?term=GO:0044769
proton-transporting ATPase activity, rotational mechanism	Gene Ontology	GO:0046961	1	21	0.0485421	0.25986	XLOC_006051	http://amigo.geneontology.org/cgi-bin/amigo/term_details?term=GO:0046961
inorganic cation transmembrane transporter activity	Gene Ontology	GO:0022890	2	154	0.0490612	0.25986	XLOC_001818|XLOC_006051	http://amigo.geneontology.org/cgi-bin/amigo/term_details?term=GO:0022890

## Sheet: Combined REViGO input
Dataset S1C. Combined GO terms obtained from AtfB-silenced strains used to run REVIGO analysis (input).
GO Functional Category	GO Term ID	P-Value
catalytic activity	GO:0003824	0.00414278
single-organism metabolic process	GO:0044710	0.022784
hydrolase activity	GO:0016787	0.00443235
oxidoreductase activity	GO:0016491	0.0108542
small molecule metabolic process	GO:0044281	0.0294194
transporter activity	GO:0005215	0.0111467
transmembrane transporter activity	GO:0022857	0.0177947
lipid metabolic process	GO:0006629	0.0348348
substrate-specific transporter activity	GO:0022892	0.0359024
monocarboxylic acid metabolic process	GO:0032787	0.0151126
ion transmembrane transporter activity	GO:0015075	0.0197218
hydrolase activity, acting on ester bonds	GO:0016788	0.0239095
cellular lipid metabolic process	GO:0044255	0.0332888
ion transport	GO:0006811	0.0357843
active transmembrane transporter activity	GO:0022804	0.0120823
cation transmembrane transporter activity	GO:0008324	0.0195672
heme binding	GO:0020037	0.0198469
tetrapyrrole binding	GO:0046906	0.0198469
ATPase activity	GO:0016887	0.0475818
proton transport	GO:0015992	0.000886563
hydrogen transport	GO:0006818	0.00101605
hydrogen ion transmembrane transporter activity	GO:0015078	0.00340672
Glyoxylate and dicarboxylate metabolism	afm00630	0.00357789
monovalent inorganic cation transport	GO:0015672	0.00417211
monovalent inorganic cation transmembrane transporter activity	GO:0015077	0.00705897
monocarboxylic acid catabolic process	GO:0072329	0.0136593
Oxidative phosphorylation	afm00190	0.0165221
ATPase activity, coupled to transmembrane movement of substances	GO:0042626	0.019091
ATPase activity, coupled to movement of substances	GO:0043492	0.0198927
hydrolase activity, acting on acid anhydrides, catalyzing transmembrane movement of substances	GO:0016820	0.0203005
primary active transmembrane transporter activity	GO:0015399	0.0207128
P-P-bond-hydrolysis-driven transmembrane transporter activity	GO:0015405	0.0207128
inorganic cation transmembrane transporter activity	GO:0022890	0.0335738
Carbon metabolism	afm01200	0.0464826
fatty acid metabolic process	GO:0006631	0.0490504
proton-transporting two-sector ATPase complex, proton-transporting domain	GO:0033177	0.00199865
energy coupled proton transmembrane transport, against electrochemical gradient	GO:0015988	0.00356364
ATP hydrolysis coupled proton transport	GO:0015991	0.00356364
cellular aldehyde metabolic process	GO:0006081	0.00511603
acid phosphatase activity	GO:0003993	0.00511603
short-chain fatty acid catabolic process	GO:0019626	0.00598896
short-chain fatty acid metabolic process	GO:0046459	0.00741591
proton-transporting two-sector ATPase complex	GO:0016469	0.00792231
purine nucleoside triphosphate biosynthetic process	GO:0009145	0.0144603
ATP biosynthetic process	GO:0006754	0.0144603
purine ribonucleoside triphosphate biosynthetic process	GO:0009206	0.0144603
nucleoside triphosphate biosynthetic process	GO:0009142	0.015139
ribonucleoside triphosphate biosynthetic process	GO:0009201	0.015139
ATP metabolic process	GO:0046034	0.0202594
cation-transporting ATPase activity	GO:0019829	0.0234643
purine nucleoside biosynthetic process	GO:0042451	0.0234643
ATPase activity, coupled to transmembrane movement of ions	GO:0042625	0.0234643
purine ribonucleoside biosynthetic process	GO:0046129	0.0234643
serine-type peptidase activity	GO:0008236	0.0286307
serine hydrolase activity	GO:0017171	0.0286307
nucleoside biosynthetic process	GO:0009163	0.0295321
fatty acid catabolic process	GO:0009062	0.0295321
ribonucleoside biosynthetic process	GO:0042455	0.0295321
purine ribonucleoside monophosphate biosynthetic process	GO:0009168	0.032303
purine nucleoside monophosphate biosynthetic process	GO:0009127	0.032303
glycosyl compound biosynthetic process	GO:1901659	0.0342048
ribonucleoside monophosphate biosynthetic process	GO:0009156	0.0371368
protein localization to vacuole	GO:0072665	0.0381349
protein targeting to vacuole	GO:0006623	0.0381349
establishment of protein localization to vacuole	GO:0072666	0.0381349
nucleoside monophosphate biosynthetic process	GO:0009124	0.0401614
purine ribonucleotide biosynthetic process	GO:0009152	0.0401614
purine nucleotide biosynthetic process	GO:0006164	0.0411897
purine nucleoside monophosphate metabolic process	GO:0009126	0.0411897
purine ribonucleoside monophosphate metabolic process	GO:0009167	0.0411897
carbon-carbon lyase activity	GO:0016830	0.0454001
ribonucleoside monophosphate metabolic process	GO:0009161	0.0464766
ribonucleotide biosynthetic process	GO:0009260	0.0464766
cellular lipid catabolic process	GO:0044242	0.0486573
nucleoside monophosphate metabolic process	GO:0009123	0.0497614
oxaloacetate metabolic process	GO:0006107	0.0263981
pyridoxal metabolic process	GO:0042817	0.0263981
response to antibiotic	GO:0046677	0.0263981
proton-transporting V-type ATPase, V0 domain	GO:0033179	0.0263981
oxaloacetase activity	GO:0030603	0.0263981
hydrogen peroxide metabolic process	GO:0042743	0.0263981
aldehyde biosynthetic process	GO:0046184	0.0263981
propionate catabolic process	GO:0019543	0.0263981
pyridoxal biosynthetic process	GO:0042821	0.0263981
hydrogen peroxide catabolic process	GO:0042744	0.0263981
alpha-L-rhamnosidase activity	GO:0030596	0.0263981
pyridoxine:NADP 4-dehydrogenase activity	GO:0050236	0.0263981
cytochrome-b5 reductase activity, acting on NAD(P)H	GO:0004128	0.0307296
rhamnogalacturonan acetylesterase activity	GO:0046575	0.0307296
acetylesterase activity	GO:0008126	0.0307296
short-chain carboxylesterase activity	GO:0034338	0.0307296
propionate metabolic process	GO:0019541	0.0307296
Rho guanyl-nucleotide exchange factor activity	GO:0005089	0.0350418
glyoxylate metabolic process	GO:0046487	0.0350418
basal RNA polymerase II transcription machinery binding	GO:0001099	0.0350418
oxo-acid-lyase activity	GO:0016833	0.0350418
basal transcription machinery binding	GO:0001098	0.0350418
endodeoxyribonuclease activity, producing 5'-phosphomonoesters	GO:0016888	0.0350418
glyoxylate cycle	GO:0006097	0.0350418
phytochelatin biosynthetic process	GO:0046938	0.0350418
phytochelatin metabolic process	GO:0046937	0.0350418
RNA polymerase II core binding	GO:0000993	0.0350418
monosaccharide binding	GO:0048029	0.0393348
proton-transporting ATP synthase complex, coupling factor F(o)	GO:0045263	0.0393348
RNA polymerase binding	GO:0070063	0.0393348
mRNA cleavage	GO:0006379	0.0393348
RNA polymerase core enzyme binding	GO:0043175	0.0393348
catalase activity	GO:0004096	0.0436087
peroxisomal matrix	GO:0005782	0.0436087
mRNA polyadenylation	GO:0006378	0.0436087
RNA polyadenylation	GO:0043631	0.0436087
microbody lumen	GO:0031907	0.0436087
inorganic phosphate transmembrane transporter activity	GO:0005315	0.0478637
vitamin B6 metabolic process	GO:0042816	0.0478637
vitamin B6 biosynthetic process	GO:0042819	0.0478637
phosphatidylserine decarboxylase activity	GO:0004609	0.000599097
carbon-carbon lyase activity	GO:0016830	0.000742327
active transmembrane transporter activity	GO:0022804	0.00111561
short-chain fatty acid catabolic process	GO:0019626	0.00159842
short-chain fatty acid metabolic process	GO:0046459	0.00198784
cellular lipid metabolic process	GO:0044255	0.00223119
ATPase activity, coupled to transmembrane movement of substances	GO:0042626	0.00304338
ATPase activity, coupled to movement of substances	GO:0043492	0.0031812
hydrolase activity, acting on acid anhydrides, catalyzing transmembrane movement of substances	GO:0016820	0.00325152
primary active transmembrane transporter activity	GO:0015399	0.00332279
P-P-bond-hydrolysis-driven transmembrane transporter activity	GO:0015405	0.00332279
proton transport	GO:0015992	0.00394347
hydrogen transport	GO:0006818	0.00432968
cation-transporting ATPase activity	GO:0019829	0.0065094
ATPase activity, coupled to transmembrane movement of ions	GO:0042625	0.0065094
carboxy-lyase activity	GO:0016831	0.0065094
lipid metabolic process	GO:0006629	0.00796237
fatty acid catabolic process	GO:0009062	0.00827445
hydrogen ion transmembrane transporter activity	GO:0015078	0.00993845
Glyoxylate and dicarboxylate metabolism	afm00630	0.0110248
monovalent inorganic cation transport	GO:0015672	0.0114286
transmembrane transporter activity	GO:0022857	0.0115211
lyase activity	GO:0016829	0.0123759
organophosphate biosynthetic process	GO:0090407	0.0131764
oxaloacetate metabolic process	GO:0006107	0.0134789
response to antibiotic	GO:0046677	0.0134789
proton-transporting V-type ATPase, V0 domain	GO:0033179	0.0134789
oxaloacetase activity	GO:0030603	0.0134789
hydrogen peroxide metabolic process	GO:0042743	0.0134789
propionate catabolic process	GO:0019543	0.0134789
hydrogen peroxide catabolic process	GO:0042744	0.0134789
cellular lipid catabolic process	GO:0044242	0.0140024
phospholipid biosynthetic process	GO:0008654	0.0146815
cation transmembrane transporter activity	GO:0008324	0.0152158
propionate metabolic process	GO:0019541	0.0157077
monovalent inorganic cation transmembrane transporter activity	GO:0015077	0.0164398
lipid catabolic process	GO:0016042	0.017167
ATPase activity, coupled	GO:0042623	0.0176147
Rho guanyl-nucleotide exchange factor activity	GO:0005089	0.0179315
glyoxylate metabolic process	GO:0046487	0.0179315
oxo-acid-lyase activity	GO:0016833	0.0179315
glyoxylate cycle	GO:0006097	0.0179315
transporter activity	GO:0005215	0.018567
actin cytoskeleton organization	GO:0030036	0.0198175
actin filament-based process	GO:0030029	0.0210025
catalase activity	GO:0004096	0.0223639
peroxisomal matrix	GO:0005782	0.0223639
microbody lumen	GO:0031907	0.0223639
inorganic phosphate transmembrane transporter activity	GO:0005315	0.0245726
monocarboxylic acid catabolic process	GO:0072329	0.0260258
pH reduction	GO:0045851	0.0267764
phosphate ion transport	GO:0006817	0.0267764
intracellular pH reduction	GO:0051452	0.0267764
vacuolar acidification	GO:0007035	0.0267764
nucleoside-triphosphatase activity	GO:0017111	0.0275585
hydrolase activity, acting on acid carbon-carbon bonds	GO:0016822	0.0289752
hydrolase activity, acting on acid carbon-carbon bonds, in ketonic substances	GO:0016823	0.0289752
acetate catabolic process	GO:0045733	0.0289752
copper ion homeostasis	GO:0055070	0.0289752
regulation of Rho protein signal transduction	GO:0035023	0.0289752
reactive oxygen species metabolic process	GO:0072593	0.0289752
cellular copper ion homeostasis	GO:0006878	0.0289752
phospholipid metabolic process	GO:0006644	0.0296167
hydrolase activity, acting on acid anhydrides, in phosphorus-containing anhydrides	GO:0016818	0.0302414
pyrophosphatase activity	GO:0016462	0.0302414
hydrolase activity, acting on acid anhydrides	GO:0016817	0.0307958
oxidoreductase activity, acting on a heme group of donors	GO:0016675	0.031169
proton-transporting two-sector ATPase complex, proton-transporting domain	GO:0033177	0.031169
heme-copper terminal oxidase activity	GO:0015002	0.031169
purine ribonucleoside monophosphate catabolic process	GO:0009169	0.031169
mitochondrial respiratory chain complex IV	GO:0005751	0.031169
ATP catabolic process	GO:0006200	0.031169
ribonucleoside monophosphate catabolic process	GO:0009158	0.031169
purine nucleoside monophosphate catabolic process	GO:0009128	0.031169
oxidoreductase activity, acting on a heme group of donors, oxygen as acceptor	GO:0016676	0.031169
proton-transporting V-type ATPase complex	GO:0033176	0.031169
respiratory chain complex IV	GO:0045277	0.031169
cytochrome-c oxidase activity	GO:0004129	0.031169
nucleoside monophosphate catabolic process	GO:0009125	0.031169
ATPase activity	GO:0016887	0.0317898
Oxidative phosphorylation	afm00190	0.0318683
establishment or maintenance of actin cytoskeleton polarity	GO:0030950	0.0333578
regulation of pH	GO:0006885	0.0355417
contractile ring contraction	GO:0036213	0.0355417
regulation of intracellular pH	GO:0051453	0.0355417
actomyosin contractile ring contraction	GO:0000916	0.0355417
regulation of cellular pH	GO:0030641	0.0355417
acetate metabolic process	GO:0006083	0.0355417
Ras guanyl-nucleotide exchange factor activity	GO:0005088	0.0377207
protein secretion	GO:0009306	0.0398948
Rho protein signal transduction	GO:0007266	0.0420639
energy coupled proton transmembrane transport, against electrochemical gradient	GO:0015988	0.0420639
ATP hydrolysis coupled proton transport	GO:0015991	0.0420639
asperthecin biosynthetic process	GO:0036184	0.0420639
ion transmembrane transporter activity	GO:0015075	0.04331
regulation of actomyosin contractile ring contraction	GO:0031991	0.0463876
establishment or maintenance of cytoskeleton polarity	GO:0030952	0.0463876
asperthecin metabolic process	GO:0036182	0.0463876
ATPase activity, coupled to transmembrane movement of ions, rotational mechanism	GO:0044769	0.0485421
proton-transporting ATPase activity, rotational mechanism	GO:0046961	0.0485421
inorganic cation transmembrane transporter activity	GO:0022890	0.0490612

## Sheet: Combined REVIGO output
Dataset S1D. Enriched GO terms obtained from REVIGO analysis of AtfB-silenced strains.
term_ID	description	frequency	plot_X	plot_Y	plot_size	log10 p-value	uniqueness	dispensability	representative	eliminated
GO:0015992	proton transport	0.00884	6.171	3.218	5.219	-2.4041	0.832	0	15992	0
GO:0015991	ATP hydrolysis coupled proton transport	0.00251	null	null	4.673	-1.3761	0.816	0.875	15992	1
GO:0015672	monovalent inorganic cation transport	0.01677	null	null	5.497	-1.942	0.834	0.78	15992	1
GO:0015988	energy coupled proton transmembrane transport, against electrochemical gradient	0.00263	null	null	4.693	-1.3761	0.816	0.879	15992	1
GO:0044255	cellular lipid metabolic process	0.02578	-4.089	2.547	5.684	-2.6515	0.699	0	44255	0
GO:0008654	phospholipid biosynthetic process	0.00877	null	null	5.216	-1.8332	0.567	0.801	44255	1
GO:0006644	phospholipid metabolic process	0.01043	null	null	5.291	-1.5285	0.603	0.818	44255	1
GO:0006631	fatty acid metabolic process	0.00841	null	null	5.197	-1.3094	0.589	0.797	44255	1
GO:0046677	response to antibiotic	0.00211	1.18	4.426	4.597	-1.8703	0.954	0	46677	0
GO:0055070	copper ion homeostasis	0.00028	3.961	-3.592	3.727	-1.538	0.877	0	55070	0
GO:0045851	pH reduction	3e-05	null	null	2.736	-1.5722	0.864	0.851	55070	1
GO:0051453	regulation of intracellular pH	4e-05	null	null	2.836	-1.4493	0.79	0.862	55070	1
GO:0051452	intracellular pH reduction	3e-05	null	null	2.696	-1.5722	0.793	0.981	55070	1
GO:0030641	regulation of cellular pH	4e-05	null	null	2.849	-1.4493	0.793	0.932	55070	1
GO:0007035	vacuolar acidification	1e-05	null	null	2.342	-1.5722	0.799	0.944	55070	1
GO:0006885	regulation of pH	0.00035	null	null	3.811	-1.4493	0.852	0.704	55070	1
GO:0044710	single-organism metabolic process	0.34592	1.635	-3.366	6.812	-1.6424	0.964	0.023	44710	0
GO:0006379	mRNA cleavage	7e-05	0.781	-5.474	3.099	-1.4052	0.862	0.046	6379	0
GO:0072593	reactive oxygen species metabolic process	0.00193	0.848	-1.671	4.558	-1.538	0.924	0.048	72593	0
GO:0090407	organophosphate biosynthetic process	0.04741	-4.39	-3.211	5.949	-1.8802	0.679	0.073	90407	0
GO:0006107	oxaloacetate metabolic process	0.0002	-6.027	3.885	3.567	-1.8703	0.755	0.114	6107	0
GO:0046938	phytochelatin biosynthetic process	2e-05	-2.026	-6.461	2.597	-1.4554	0.768	0.119	46938	0
GO:0000916	actomyosin contractile ring contraction	1e-05	3.363	-0.201	2.064	-1.4493	0.878	0.12	916	0
GO:0031991	regulation of actomyosin contractile ring contraction	0	null	null	1.568	-1.3336	0.869	0.954	916	1
GO:0006081	cellular aldehyde metabolic process	0.0029	-2.11	-1.837	4.735	-2.2911	0.832	0.146	6081	0
GO:0030036	actin cytoskeleton organization	0.00117	4.251	3.579	4.343	-1.703	0.854	0.176	30036	0
GO:0030952	establishment or maintenance of cytoskeleton polarity	1e-05	null	null	2.403	-1.3336	0.876	0.721	30036	1
GO:0030950	establishment or maintenance of actin cytoskeleton polarity	0	null	null	1.929	-1.4768	0.88	0.702	30036	1
GO:0030029	actin filament-based process	0.00123	4.495	2.822	4.362	-1.6777	0.876	0.184	30029	0
GO:0045733	acetate catabolic process	0	-3.616	7.009	0.602	-1.538	0.767	0.189	45733	0
GO:0006629	lipid metabolic process	0.0311	-4.058	0.337	5.766	-2.099	0.804	0.195	6629	0
GO:1901659	glycosyl compound biosynthetic process	0.0178	-4.996	-1.671	5.523	-1.4659	0.741	0.233	1901659	0
GO:0006623	protein targeting to vacuole	5e-05	5.804	1.819	2.948	-1.4187	0.842	0.268	6623	0
GO:0072666	establishment of protein localization to vacuole	5e-05	null	null	2.948	-1.4187	0.851	0.993	6623	1
GO:0044281	small molecule metabolic process	0.18947	-5.683	0.613	6.55	-1.5314	0.77	0.27	44281	0
GO:0035023	regulation of Rho protein signal transduction	0.00062	3.525	2.813	4.065	-1.538	0.842	0.298	35023	0
GO:0007266	Rho protein signal transduction	0.00065	null	null	4.084	-1.3761	0.841	0.866	35023	1
GO:0009125	nucleoside monophosphate catabolic process	0.00011	-3.915	5.312	3.297	-1.5063	0.637	0.334	9125	0
GO:0032787	monocarboxylic acid metabolic process	0.01736	-6.299	2.877	5.512	-1.8207	0.665	0.363	32787	0
GO:0046487	glyoxylate metabolic process	0.00072	-6.501	2.771	4.129	-1.7464	0.663	0.405	46487	0
GO:0046184	aldehyde biosynthetic process	0.00017	null	null	3.516	-1.5784	0.806	0.733	46487	1
GO:0006097	glyoxylate cycle	0.0005	null	null	3.971	-1.7464	0.67	0.785	46487	1
GO:0006818	hydrogen transport	0.00884	5.954	3.041	5.219	-2.3635	0.862	0.416	6818	0
GO:0009128	purine nucleoside monophosphate catabolic process	0	-3.127	6.05	1.898	-1.5063	0.675	0.418	9128	0
GO:0009158	ribonucleoside monophosphate catabolic process	0	null	null	1.792	-1.5063	0.682	0.732	9128	1
GO:0009169	purine ribonucleoside monophosphate catabolic process	0	null	null	1.763	-1.5063	0.68	0.73	9128	1
GO:0036213	contractile ring contraction	1e-05	3.055	0.233	2.064	-1.4493	0.887	0.495	36213	0
GO:0006811	ion transport	0.04794	5.645	3.074	5.954	-1.4463	0.846	0.507	6811	0
GO:0042821	pyridoxal biosynthetic process	0	-4.398	-5.223	0.602	-1.5784	0.773	0.509	42821	0
GO:0009142	nucleoside triphosphate biosynthetic process	0.00832	-6.163	0.254	5.193	-1.8199	0.563	0.52	9142	0
GO:0009124	nucleoside monophosphate biosynthetic process	0.01048	null	null	5.293	-1.3962	0.508	0.978	9142	1
GO:0009126	purine nucleoside monophosphate metabolic process	0.00604	null	null	5.054	-1.3852	0.563	0.922	9142	1
GO:0009127	purine nucleoside monophosphate biosynthetic process	0.00603	null	null	5.053	-1.4908	0.523	0.993	9142	1
GO:0009156	ribonucleoside monophosphate biosynthetic process	0.00962	null	null	5.256	-1.4302	0.511	0.707	9142	1
GO:0009161	ribonucleoside monophosphate metabolic process	0.00964	null	null	5.257	-1.3328	0.547	0.978	9142	1
GO:0009167	purine ribonucleoside monophosphate metabolic process	0.00602	null	null	5.053	-1.3852	0.556	0.994	9142	1
GO:0009168	purine ribonucleoside monophosphate biosynthetic process	0.00602	null	null	5.052	-1.4908	0.523	0.942	9142	1
GO:0006083	acetate metabolic process	0.00035	-5.794	4.194	3.821	-1.4493	0.706	0.525	6083	0
GO:0042817	pyridoxal metabolic process	0	-5.137	-4.552	0.954	-1.5784	0.784	0.532	42817	0
GO:0009123	nucleoside monophosphate metabolic process	0.0106	-6.24	1.126	5.298	-1.3031	0.607	0.537	9123	0
GO:0006817	phosphate ion transport	0.00244	6.339	2.892	4.66	-1.5722	0.859	0.538	6817	0
GO:0009306	protein secretion	0.0062	5.553	2.266	5.065	-1.3991	0.816	0.55	9306	0
GO:0042744	hydrogen peroxide catabolic process	0.00042	1.357	6.254	3.891	-1.8703	0.761	0.567	42744	0
GO:0042743	hydrogen peroxide metabolic process	0.00044	null	null	3.921	-1.8703	0.914	0.805	42744	1
GO:0006378	mRNA polyadenylation	0.00021	0.502	-5.521	3.594	-1.3604	0.845	0.574	6378	0
GO:0043631	RNA polyadenylation	0.00026	null	null	3.691	-1.3604	0.847	0.837	6378	1
GO:0019626	short-chain fatty acid catabolic process	0.00046	-4.606	4.987	3.939	-2.7963	0.61	0.593	19626	0
GO:0019541	propionate metabolic process	0.00048	null	null	3.958	-1.8039	0.641	0.988	19626	1
GO:0019543	propionate catabolic process	0.00046	null	null	3.939	-1.8703	0.61	0.985	19626	1
GO:0044242	cellular lipid catabolic process	0.00129	null	null	4.382	-1.8538	0.698	0.931	19626	1
GO:0009062	fatty acid catabolic process	0.00106	null	null	4.296	-2.0823	0.599	0.915	19626	1
GO:0046937	phytochelatin metabolic process	2e-05	-0.739	-6.91	2.597	-1.4554	0.806	0.607	46937	0
GO:0036184	asperthecin biosynthetic process	0.00302	null	null	4.752	-1.3761	0.667	1.258	46937	1
GO:0036182	asperthecin metabolic process	0.01023	null	null	5.283	-1.3336	0.656	0.851	46937	1
GO:0072665	protein localization to vacuole	5e-05	6.35	0.968	2.976	-1.4187	0.859	0.618	72665	0
GO:0046459	short-chain fatty acid metabolic process	0.00052	-5.776	4.529	3.987	-2.7016	0.653	0.622	46459	0
GO:0042819	vitamin B6 biosynthetic process	0.00107	-5.998	-2.239	4.301	-1.32	0.688	0.636	42819	0
GO:0042816	vitamin B6 metabolic process	0.00107	null	null	4.301	-1.32	0.726	0.708	42819	1
GO:0006878	cellular copper ion homeostasis	8e-05	4.902	-0.533	3.197	-1.538	0.815	0.647	6878	0
GO:0072329	monocarboxylic acid catabolic process	0.00291	-4.964	4.713	4.736	-1.5846	0.629	0.672	72329	0
GO:0006754	ATP biosynthetic process	0.00612	-5.608	-0.712	5.06	-1.8398	0.513	0.674	6754	0
GO:0046129	purine ribonucleoside biosynthetic process	0.01174	null	null	5.342	-1.6296	0.558	0.921	6754	1
GO:0009206	purine ribonucleoside triphosphate biosynthetic process	0.00656	null	null	5.09	-1.8398	0.556	0.987	6754	1
GO:0009260	ribonucleotide biosynthetic process	0.01919	null	null	5.556	-1.3328	0.516	0.944	6754	1
GO:0006164	purine nucleotide biosynthetic process	0.01586	null	null	5.473	-1.3852	0.516	0.959	6754	1
GO:0009145	purine nucleoside triphosphate biosynthetic process	0.00656	null	null	5.09	-1.8398	0.557	0.938	6754	1
GO:0042455	ribonucleoside biosynthetic process	0.01746	null	null	5.515	-1.5297	0.556	0.934	6754	1
GO:0009152	purine ribonucleotide biosynthetic process	0.01511	null	null	5.452	-1.3962	0.509	0.926	6754	1
GO:0009163	nucleoside biosynthetic process	0.01763	null	null	5.519	-1.5297	0.557	0.979	6754	1
GO:0042451	purine nucleoside biosynthetic process	0.01174	null	null	5.342	-1.6296	0.559	0.838	6754	1
GO:0009201	ribonucleoside triphosphate biosynthetic process	0.00748	null	null	5.147	-1.8199	0.553	0.957	6754	1
GO:0016042	lipid catabolic process	0.00183	-2.49	6.828	4.536	-1.7653	0.727	0.675	16042	0
GO:0046034	ATP metabolic process	0.03512	-5.415	-0.06	5.818	-1.6934	0.524	0.699	46034	0
GO:0006200	ATP catabolic process	0.02911	null	null	5.737	-1.5063	0.493	0.843	46034	1
