# Supplementary material for: The Fungal bZIP Transcription Factor AtfB Controls Virulence-Associated Processes in Aspergillus parasiticus
Source: Toxins (Basel). 2017 Sep 16;9(9):287. doi: 10.3390/toxins9090287 (PMC5618220; doi:10.3390/toxins9090287)
Supplement: Supplementary file 1 [file toxins-09-00287-s001.zip › supple for 2 round review/Dataset S2.xlsx]

## Sheet: Table S2
Dataset S2	Differentially expressed genes identified by RNA Seq analysis in AtfB-silenced strains.
AFLA gene	Gene or protein name(s)	Ratio of expressionb
designationa		JW-12/SU-1	JW-13/SU-1
	Upregulated genes (+)
AFLA_019610	carboxypeptidase S1, putative	3.53417
AFLA_092830	Rho guanyl nucleotide exchange factor, putative	2.46827	2.68851
AFLA_106290	alpha-ketoglutarate-dependent taurine dioxygenase	2.22787
AFLA_055060	NAD-dependent formate dehydrogenase AciA/Fdh	1.77611
AFLA_102580	conserved hypothetical protein	1.66951
AFLA_123400	sensor histidine kinase/response regulator, putative	1.48652
AFLA_128070	conserved hypothetical protein	1.47567
AFLA_023500	extracellular conserved serine-rich protein	1.42274
AFLA_107430	hypothetical protein	1.34772	1.53475
AFLA_063070	conserved hypothetical protein	1.33207
AFLA_020070	DUF1212 domain membrane protein Prm10, putative	1.24321
AFLA_039870	histidine acid phosphatase, putative	1.14114
AFLA_060490	pyridine nucleotide-disulphide oxidoreductase family protein	1.0377
AFLA_019660	deoxyribonuclease tatD, putative	1.03195
AFLA_033950	conserved hypothetical protein	1.0216
	Downregulated genes (-)
-	;	-0.916425
AFLA_082110	wd40 protein, putative	-1.02805
AFLA_139320	aflJ/ estA/ esterase	-1.06054
AFLA_018800	nitrite reductase NiiA	-1.09699
-	;	-1.10742
AFLA_119040	muramidase, putative	-1.11044
AFLA_064900	hypothetical protein	-1.14952
AFLA_125000	bicyclomycin resistance protein, putative	-1.21207
AFLA_065960	fucose-specific lectin FleA	-1.22199
AFLA_120390	conserved hypothetical protein	-1.23397
AFLA_120050	integral membrane protein	-1.27578
-	;	-1.28747
-	;	-1.35267
-	;	-1.36315
AFLA_063360	ATP-binding cassette transporter, putative	-1.36556	-1.77462
-	;	-1.3782
AFLA_039650	NADH-cytochrome B5 reductase, putative	-1.39295
AFLA_097260	dynamin family GTPase, putative	-1.45826	-1.53585
-	;	-1.45882
AFLA_057940	conserved hypothetical protein	-1.47233
AFLA_060340	conserved hypothetical protein	-1.47381
-	;	-1.49687
AFLA_024080	cytochrome p450, putative	-1.53329
AFLA_031100	conserved hypothetical protein	-1.56868
-	;	-1.57067
AFLA_072380	conserved hypothetical protein	-1.59124
AFLA_012890	hypothetical protein;	-1.62643	-1.60397
AFLA_117130	conserved hypothetical protein	-1.65911	-1.73222
-	;	-1.67927
AFLA_094120	conserved hypothetical protein	-1.68855
-	;	-1.69072	-1.80424
AFLA_004420	phospholipase D precursor, putative	-1.71477
AFLA_110510	GPI anchored cell wall protein, putative	-1.74092	-1.6127
AFLA_094110	hypothetical protein	-1.75614	-2.24184
AFLA_053700	conserved hypothetical protein	-1.76899
-	;	-1.87487	-3.3231
AFLA_009210	hypothetical protein	-1.88201
AFLA_097190	conserved hypothetical protein	-1.94994	-2.17129
AFLA_097650	conserved hypothetical protein	-1.96382
AFLA_024610	NADP-dependent alcohol dehydrogenase	-1.99911
AFLA_075900	conserved hypothetical protein	-2.02034	-2.45919
-	;	-2.07504	-1.70879
AFLA_012900	hypothetical protein	-2.09055	-1.97107
-	;	-2.09401	-2.90609
-	;	-2.10356	-2.34343
AFLA_009220	conserved hypothetical protein	-2.11496
AFLA_073030	amino acid transporter, putative	-2.12032
AFLA_053540	FAD binding monooxygenase, putative	-2.12715	-2.74681
AFLA_007840	cysteine desulfurylase, putative	-2.17425	-3.11729
-	;	-2.23228
-	;	-2.31117	-2.85811
AFLA_118790	conserved hypothetical protein	-2.33339
-	;	-2.35518
-	;	-2.55299
AFLA_028770	conserved hypothetical protein	-2.59555
AFLA_123890	conserved hypothetical protein	-2.67722
-	;	-2.73188	-2.37074
AFLA_004350	phosphatidylserine decarboxylase family protein	-2.74794	-2.89707
AFLA_097470	benzoate 4-monooxygenase cytochrome P450, putative	-2.89073	-2.4053
AFLA_090010	conserved hypothetical protein	-3.04706	-2.48959
AFLA_041690	cysteine synthase B, putative	-3.08488	-3.24863
AFLA_118490	hypothetical protein	-3.13183	-2.97217
AFLA_123760	deoxyribose-phosphate aldolase	-3.20257	-3.15656
-	;	-3.21971
-	;	-3.2839	-3.34967
AFLA_050140	alpha-L-rhamnosidase B, putative	-3.30368
-	;	-3.31667	-3.03846
-	;	-3.3219
-	;	-3.34185
-	;	-3.36172	-2.85412
AFLA_096210	catalase, putative	-3.45858	-2.95474
AFLA_044790	conidiation-specific family protein	-3.60934
AFLA_028770	conserved hypothetical protein	-3.62934
-	;	-3.81933
AFLA_052400	isocitrate lyase AcuD	-3.82449	-4.17946
AFLA_011530	hypothetical protein	-3.8345
AFLA_007850	conserved hypothetical protein	-4.00543	-2.95326
AFLA_096220	HHE domain protein	-4.10065	-3.49974
AFLA_037820	heat shock protein Hsp30-like, putative	-4.64742	-3.12072
AFLA_126260	extracellular 3-ketosteroid 1-dehydrogenase, putative	-4.71367	-3.14852
AFLA_074620	sodium/phosphate symporter, putative	-5.18109	-5.76462
AFLA_063260	conserved hypothetical protein	-7.82259	*0/ 22.4
-	;	*0/6.06
AFLA_022450	mRNA cleavage factor complex component Pcf11, putative	*0/2.38
AFLA_062510	myosin heavy chain, embryonic smooth muscle isoform, putative	*0/3.9	*0/3.97
AFLA_007870	phosphatidylserine decarboxylase, putative		-3.78705
AFLA_005340	conserved hypothetical protein		-6.04871
a AFLA, A. parasiticus SU-1 gene designations b The ratio of expression of AtfB-silenced strains grown to wild-type A. parasiticus strain SU-1 grown for 40 h in YES medium, JW-12/SU-1 and JW-13/SU-1 respectively. Differential expression reported in these two columns are statistically significant (q < 0.05). The ratio of these values determines the fold upregulation (rows highlighted in blue) or d…
