# Supplementary material for: The Fungal bZIP Transcription Factor AtfB Controls Virulence-Associated Processes in Aspergillus parasiticus
Source: Toxins (Basel). 2017 Sep 16;9(9):287. doi: 10.3390/toxins9090287 (PMC5618220; doi:10.3390/toxins9090287)
Supplement: Supplementary file 1 [file toxins-09-00287-s001.zip › supple for 2 round review/Dataset S3.xlsx]

## Sheet: Dataset S3A
Dataset S3A.	Statiscally significant differential expression of AtfB sentinel genes identified by RNA Seq analysis in JW12.
test_id	gene_id	gene	description	locus	sample_1	sample_2	status	value_1	value_2	log2(fold_change)	test_stat	p_value	q_value*	significant
XLOC_010247	XLOC_010247	AFLA_019610	carboxypeptidase S1, putative;	Scaffold_000222:1963868-1964364	jw12	su1su2	OK	11.863	1.02401	-3.53417	3.66843	0.000244043	0.024815	yes
XLOC_009528	XLOC_009528	AFLA_092830	Rho guanyl nucleotide exchange factor, putative;	Scaffold_000139:768434-776067	jw12	su1su2	OK	5.07686	0.917428	-2.46827	3.98908	6.633e-05	0.00953551	yes
XLOC_008185	XLOC_008185	AFLA_106290	alpha-ketoglutarate-dependent taurine dioxygenase;	Scaffold_000123:598529-600509	jw12	su1su2	OK	32.2076	6.87546	-2.22787	4.69986	2.60335e-06	0.000542668	yes
XLOC_000911	XLOC_000911	AFLA_055060	NAD-dependent formate dehydrogenase AciA/Fdh;	Scaffold_000018:122020-125624	jw12	su1su2	OK	138.022	40.2982	-1.77611	3.45271	0.00055498	0.0472186	yes
XLOC_012373	XLOC_012373	AFLA_102580	conserved hypothetical protein;	Scaffold_000310:1865587-1869074	jw12	su1su2	OK	2.49536	0.784441	-1.66951	3.52301	0.000426675	0.0382539	yes
XLOC_012552	XLOC_012552	AFLA_123400	sensor histidine kinase/response regulator, putative;	Scaffold_000311:105158-109599	jw12	su1su2	OK	26.6579	9.51344	-1.48652	4.35462	1.333e-05	0.0024162	yes
XLOC_013114	XLOC_013114	AFLA_128070	conserved hypothetical protein;	Scaffold_000311:1479852-1480826	jw12	su1su2	OK	24.8883	8.94898	-1.47567	4.17201	3.0193e-05	0.00481941	yes
XLOC_002767	XLOC_002767	AFLA_023500	extracellular conserved serine-rich protein;	Scaffold_000029:1044514-1044944	jw12	su1su2	OK	276.461	103.121	-1.42274	5.0817	3.74068e-07	9.74681e-05	yes
XLOC_008430	XLOC_008430	AFLA_107430	hypothetical protein;	Scaffold_000123:954773-955163	jw12	su1su2	OK	1106.38	434.711	-1.34772	5.32836	9.91062e-08	2.97992e-05	yes
XLOC_001547	XLOC_001547	AFLA_063070	conserved hypothetical protein;	Scaffold_000025:909297-909879	jw12	su1su2	OK	34.6161	13.7494	-1.33207	3.52959	0.000416208	0.0377212	yes
XLOC_010267	XLOC_010267	AFLA_020070	DUF1212 domain membrane protein Prm10, putative;	Scaffold_000222:2093856-2098018	jw12	su1su2	OK	7.79037	3.29091	-1.24321	3.51923	0.000432798	0.0383901	yes
XLOC_011731	XLOC_011731	AFLA_039870	histidine acid phosphatase, putative;	Scaffold_000310:528490-530050	jw12	su1su2	OK	21.3967	9.7013	-1.14114	3.57187	0.00035444	0.0332058	yes
XLOC_001434	XLOC_001434	AFLA_060490	pyridine nucleotide-disulphide oxidoreductase family protein;	Scaffold_000025:143462-145072	jw12	su1su2	OK	51.7782	25.2214	-1.0377	3.8438	0.000121142	0.0150759	yes
XLOC_010249	XLOC_010249	AFLA_019660	deoxyribonuclease tatD, putative;	Scaffold_000222:1984209-1985120	jw12	su1su2	OK	103.528	50.6301	-1.03195	3.67068	0.000241904	0.024815	yes
XLOC_004554	XLOC_004554	AFLA_033950	conserved hypothetical protein;	Scaffold_000035:1121896-1124404	jw12	su1su2	OK	173.386	85.4044	-1.0216	3.57548	0.000349583	0.033123	yes
XLOC_001782	XLOC_001782	-	;	Scaffold_000025:900099-902007	jw12	su1su2	OK	52.6606	99.3933	0.916425	-3.50679	0.000453552	0.0398075	yes
XLOC_006311	XLOC_006311	AFLA_082110	wd40 protein, putative;	Scaffold_000064:407772-415785	jw12	su1su2	OK	2.2164	4.51985	1.02805	-3.55693	0.000375211	0.0347612	yes
XLOC_008065	XLOC_008065	AFLA_139320	aflJ/ estA/ esterase;	Scaffold_000082:0-1020	jw12	su1su2	OK	321.153	669.833	1.06054	-3.97045	7.17367e-05	0.010138	yes
XLOC_010668	XLOC_010668	AFLA_018800	nitrite reductase NiiA;	Scaffold_000222:1750146-1751478	jw12	su1su2	OK	65.8162	140.786	1.09699	-4.263	2.01701e-05	0.00350371	yes
XLOC_009113	XLOC_009113	-	;	Scaffold_000134:0-327	jw12	su1su2	OK	98.8321	212.944	1.10742	-3.60875	0.000307676	0.0305405	yes
XLOC_006950	XLOC_006950	AFLA_119040	muramidase, putative;	Scaffold_000069:962297-962588	jw12	su1su2	OK	200.245	432.352	1.11044	-3.94279	8.05388e-05	0.0110087	yes
XLOC_003597	XLOC_003597	AFLA_064900	hypothetical protein;	Scaffold_000030:1563582-1563775	jw12	su1su2	OK	5352.97	11875	1.14952	-4.30787	1.64832e-05	0.00292419	yes
XLOC_012621	XLOC_012621	AFLA_125000	bicyclomycin resistance protein, putative;	Scaffold_000311:537236-538670	jw12	su1su2	OK	29.3654	68.0307	1.21207	-3.96385	7.37515e-05	0.010249	yes
XLOC_003233	XLOC_003233	AFLA_065960	fucose-specific lectin FleA;	Scaffold_000030:1286609-1287249	jw12	su1su2	OK	73.0782	170.468	1.22199	-4.529	5.92626e-06	0.0011765	yes
XLOC_000037	XLOC_000037	AFLA_120390	conserved hypothetical protein;	Scaffold_000008:38180-44525	jw12	su1su2	OK	124.093	291.884	1.23397	-3.72471	0.000195539	0.0206381	yes
XLOC_006998	XLOC_006998	AFLA_120050	integral membrane protein;	Scaffold_000069:1273151-1274327	jw12	su1su2	OK	6.82229	16.5188	1.27578	-3.75854	0.000170908	0.019521	yes
XLOC_013265	XLOC_013265	-	;	Scaffold_000318:83-579	jw12	su1su2	OK	23.0348	56.2279	1.28747	-3.81236	0.000137643	0.0166329	yes
XLOC_008471	XLOC_008471	-	;	Scaffold_000123:275752-277550	jw12	su1su2	OK	114.963	293.597	1.35267	-4.9487	7.47103e-07	0.000188768	yes
XLOC_007260	XLOC_007260	-	;	Scaffold_000070:97626-99230	jw12	su1su2	OK	3.48795	8.97261	1.36315	-3.73953	0.000184368	0.0202271	yes
XLOC_001749	XLOC_001749	AFLA_063360	ATP-binding cassette transporter, putative;	Scaffold_000025:968707-973499	jw12	su1su2	OK	4.0594	10.4601	1.36556	-3.74448	0.000180768	0.0200966	yes
XLOC_013266	XLOC_013266	-	;	Scaffold_000328:0-1262	jw12	su1su2	OK	51.3677	133.527	1.3782	-5.3266	1.00069e-07	2.97992e-05	yes
XLOC_012127	XLOC_012127	AFLA_039650	NADH-cytochrome B5 reductase, putative;	Scaffold_000310:460133-462920	jw12	su1su2	OK	602.403	1582	1.39295	-3.87239	0.000107771	0.0140406	yes
XLOC_008547	XLOC_008547	AFLA_097260	dynamin family GTPase, putative;	Scaffold_000126:142410-144745	jw12	su1su2	OK	9.91652	27.2483	1.45826	-5.25485	1.48147e-07	4.11749e-05	yes
XLOC_008066	XLOC_008066	-	;	Scaffold_000083:0-758	jw12	su1su2	OK	12.5608	34.5276	1.45882	-4.35875	1.30807e-05	0.0024162	yes
XLOC_000796	XLOC_000796	AFLA_057940	conserved hypothetical protein;	Scaffold_000018:906836-912942	jw12	su1su2	OK	35.1251	97.4614	1.47233	-4.71438	2.42453e-06	0.000518353	yes
XLOC_001430	XLOC_001430	AFLA_060340	conserved hypothetical protein;	Scaffold_000025:86426-87449	jw12	su1su2	OK	15.1446	42.0649	1.47381	-4.88297	1.04498e-06	0.000256265	yes
XLOC_013270	XLOC_013270	-	;	Scaffold_000353:234-1848	jw12	su1su2	OK	164.218	463.47	1.49687	-5.5395	3.03338e-08	1.05385e-05	yes
XLOC_002737	XLOC_002737	AFLA_024080	cytochrome p450, putative;	Scaffold_000029:857304-859457	jw12	su1su2	OK	17.7024	51.2387	1.53329	-3.76429	0.000167022	0.0193421	yes
XLOC_005207	XLOC_005207	AFLA_031100	conserved hypothetical protein;	Scaffold_000035:1913452-1914232	jw12	su1su2	OK	7.5691	22.4524	1.56868	-4.22204	2.42103e-05	0.00395814	yes
XLOC_005436	XLOC_005436	-	;	Scaffold_000036:0-1534	jw12	su1su2	OK	2.20777	6.558	1.57067	-3.8173	0.00013492	0.0165436	yes
XLOC_011215	XLOC_011215	AFLA_072380	conserved hypothetical protein;	Scaffold_000307:16388-18202	jw12	su1su2	OK	28.778	86.7105	1.59124	-3.58533	0.000336648	0.032264	yes
XLOC_011175	XLOC_011175	AFLA_012890	hypothetical protein;	Scaffold_000306:78330-78987	jw12	su1su2	OK	18.1034	55.8937	1.62643	-5.09887	3.41685e-07	9.19023e-05	yes
XLOC_007070	XLOC_007070	AFLA_117130	conserved hypothetical protein;	Scaffold_000069:411041-411928	jw12	su1su2	OK	28.2687	89.2786	1.65911	-5.97547	2.29427e-09	1.12527e-06	yes
XLOC_010871	XLOC_010871	-	;	Scaffold_000222:805026-806076	jw12	su1su2	OK	2.64828	8.4815	1.67927	-3.78825	0.000151712	0.0180711	yes
XLOC_009463	XLOC_009463	AFLA_094120	conserved hypothetical protein;	Scaffold_000139:408345-409857	jw12	su1su2	OK	24.9576	80.4463	1.68855	-6.27943	3.39814e-10	2.17951e-07	yes
XLOC_001415	XLOC_001415	-	;	Scaffold_000023:2818-4032	jw12	su1su2	OK	12.0358	38.8538	1.69072	-5.64882	1.61551e-08	6.01334e-06	yes
XLOC_005553	XLOC_005553	AFLA_004420	phospholipase D precursor, putative;	Scaffold_000044:792019-792889	jw12	su1su2	OK	10.8372	35.5727	1.71477	-5.27186	1.35046e-07	3.88282e-05	yes
XLOC_008744	XLOC_008744	AFLA_110510	GPI anchored cell wall protein, putative;	Scaffold_000129:966667-967725	jw12	su1su2	OK	11.3666	37.9927	1.74092	-5.6798	1.34856e-08	5.89617e-06	yes
XLOC_009464	XLOC_009464	AFLA_094110	hypothetical protein;	Scaffold_000139:410696-412205	jw12	su1su2	OK	4.81712	16.2719	1.75614	-3.69704	0.00021813	0.0227346	yes
XLOC_002104	XLOC_002104	AFLA_053700	conserved hypothetical protein;	Scaffold_000026:269957-270099	jw12	su1su2	OK	487.346	1660.95	1.76899	-4.77262	1.81842e-06	0.000421166	yes
XLOC_003651	XLOC_003651	-	;	Scaffold_000030:1117438-1118036	jw12	su1su2	OK	6.02911	22.1128	1.87487	-4.35789	1.31321e-05	0.0024162	yes
XLOC_000276	XLOC_000276	AFLA_009210	hypothetical protein;	Scaffold_000011:26819-27764	jw12	su1su2	OK	4.11204	15.1565	1.88201	-4.74143	2.12217e-06	0.000465649	yes
XLOC_008553	XLOC_008553	AFLA_097190	conserved hypothetical protein;	Scaffold_000126:171524-172191	jw12	su1su2	OK	939.083	3628.23	1.94994	-6.40359	1.5177e-10	1.05455e-07	yes
XLOC_008500	XLOC_008500	AFLA_097650	conserved hypothetical protein;	Scaffold_000126:47181-47847	jw12	su1su2	OK	8.75216	34.1416	1.96382	-5.40522	6.47272e-08	2.15878e-05	yes
XLOC_002933	XLOC_002933	AFLA_024610	NADP-dependent alcohol dehydrogenase;	Scaffold_000029:708018-709017	jw12	su1su2	OK	2.13032	8.51602	1.99911	-4.24336	2.20199e-05	0.00374698	yes
XLOC_004210	XLOC_004210	AFLA_075900	conserved hypothetical protein;	Scaffold_000032:1260042-1261254	jw12	su1su2	OK	1.19572	4.85079	2.02034	-3.84935	0.00011843	0.0149616	yes
XLOC_010863	XLOC_010863	-	;	Scaffold_000222:237835-238650	jw12	su1su2	OK	26.557	111.9	2.07504	-7.2398	4.49418e-13	4.68406e-10	yes
XLOC_011186	XLOC_011186	AFLA_012900	hypothetical protein;	Scaffold_000306:74779-75682	jw12	su1su2	OK	25.2414	107.505	2.09055	-7.44933	9.39249e-14	1.11878e-10	yes
XLOC_000030	XLOC_000030	-	;	Scaffold_000004:11523-12529	jw12	su1su2	OK	40.8706	174.49	2.09401	-7.77386	7.54952e-15	1.25896e-11	yes
XLOC_009937	XLOC_009937	-	;	Scaffold_000216:0-423	jw12	su1su2	OK	5.65923	24.3215	2.10356	-4.13777	3.5069e-05	0.00541492	yes
XLOC_000357	XLOC_000357	AFLA_009220	conserved hypothetical protein;	Scaffold_000011:24694-25243	jw12	su1su2	OK	2.46751	10.6887	2.11496	-3.5309	0.00041415	0.0377212	yes
XLOC_003986	XLOC_003986	AFLA_073030	amino acid transporter, putative;	Scaffold_000032:2054865-2056748	jw12	su1su2	OK	1.35973	5.91197	2.12032	-4.69249	2.69904e-06	0.000548893	yes
XLOC_001818	XLOC_001818	AFLA_053540	FAD binding monooxygenase, putative;	Scaffold_000026:313655-315197	jw12	su1su2	OK	21.0424	91.9244	2.12715	-7.73849	9.99201e-15	1.38856e-11	yes
XLOC_000346	XLOC_000346	AFLA_007840	cysteine desulfurylase, putative;	Scaffold_000011:389025-390297	jw12	su1su2	OK	0.833378	3.76146	2.17425	-3.73386	0.000188569	0.0204193	yes
XLOC_007222	XLOC_007222	-	;	Scaffold_000069:11693-12511	jw12	su1su2	OK	1.25783	5.91024	2.23228	-3.63203	0.000281206	0.0282493	yes
XLOC_006051	XLOC_006051	-	;	Scaffold_000044:501896-502725	jw12	su1su2	OK	1.25303	6.21858	2.31117	-3.76523	0.000166399	0.0193421	yes
XLOC_007145	XLOC_007145	AFLA_118790	conserved hypothetical protein;	Scaffold_000069:881068-881578	jw12	su1su2	OK	2.33622	11.7743	2.33339	-3.74778	0.000178407	0.0200966	yes
XLOC_001414	XLOC_001414	-	;	Scaffold_000023:1807-2169	jw12	su1su2	OK	14.8312	75.8853	2.35518	-5.65964	1.51695e-08	6.01334e-06	yes
XLOC_010860	XLOC_010860	-	;	Scaffold_000222:54299-55387	jw12	su1su2	OK	2.66293	15.6274	2.55299	-6.2455	4.2245e-10	2.51599e-07	yes
XLOC_005317	XLOC_005317	AFLA_028770	conserved hypothetical protein;	Scaffold_000035:2546300-2547339	jw12	su1su2	OK	1.07256	6.48274	2.59555	-3.60346	0.000314003	0.0308019	yes
XLOC_012921	XLOC_012921	AFLA_123890	conserved hypothetical protein;	Scaffold_000311:217673-218000	jw12	su1su2	OK	6.61126	42.2871	2.67722	-4.78482	1.71141e-06	0.000407707	yes
XLOC_010880	XLOC_010880	-	;	Scaffold_000222:1069478-1071333	jw12	su1su2	OK	0.870409	5.7823	2.73188	-5.68907	1.27732e-08	5.89617e-06	yes
XLOC_005857	XLOC_005857	AFLA_004350	phosphatidylserine decarboxylase family protein;	Scaffold_000044:811183-812638	jw12	su1su2	OK	50.3885	338.487	2.74794	-10.1213	0	0	yes
XLOC_008539	XLOC_008539	AFLA_097470	benzoate 4-monooxygenase cytochrome P450, putative;	Scaffold_000126:94554-95808	jw12	su1su2	OK	2.12718	15.7761	2.89073	-7.09802	1.26565e-12	1.0553e-09	yes
XLOC_009374	XLOC_009374	AFLA_090010	conserved hypothetical protein;	Scaffold_000139:1557811-1559641	jw12	su1su2	OK	0.40311	3.33182	3.04706	-4.7584	1.95138e-06	0.000439746	yes
XLOC_011807	XLOC_011807	AFLA_041690	cysteine synthase B, putative;	Scaffold_000310:966948-968615	jw12	su1su2	OK	2.23341	18.95	3.08488	-8.4181	0	0	yes
XLOC_006925	XLOC_006925	AFLA_118490	hypothetical protein;	Scaffold_000069:794408-794660	jw12	su1su2	OK	14.3142	125.47	3.13183	-6.00974	1.85821e-09	9.68362e-07	yes
XLOC_012566	XLOC_012566	AFLA_123760	deoxyribose-phosphate aldolase;	Scaffold_000311:188591-192205	jw12	su1su2	OK	1.01081	9.30548	3.20257	-5.67165	1.41429e-08	5.89616e-06	yes
XLOC_000437	XLOC_000437	-	;	Scaffold_000011:428757-429538	jw12	su1su2	OK	0.483509	4.50438	3.21971	-3.48559	0.000491049	0.0426497	yes
XLOC_012518	XLOC_012518	-	;	Scaffold_000310:1412362-1413466	jw12	su1su2	OK	1.23942	12.0718	3.2839	-6.53084	6.54012e-11	4.95741e-08	yes
XLOC_002279	XLOC_002279	AFLA_050140	alpha-L-rhamnosidase B, putative;	Scaffold_000026:1317372-1319772	jw12	su1su2	OK	0.643102	6.35018	3.30368	-3.44	0.000581723	0.0487314	yes
XLOC_007233	XLOC_007233	-	;	Scaffold_000069:792356-793613	jw12	su1su2	OK	1.91007	19.0313	3.31667	-7.95431	1.77636e-15	4.93709e-12	yes
XLOC_002388	XLOC_002388	-	;	Scaffold_000026:475190-475729	jw12	su1su2	OK	1.04039	10.4037	3.3219	-4.08826	4.34622e-05	0.00658887	yes
XLOC_006050	XLOC_006050	-	;	Scaffold_000044:468626-469841	jw12	su1su2	OK	0.325683	3.30211	3.34185	-3.91899	8.89226e-05	0.0119587	yes
XLOC_010878	XLOC_010878	-	;	Scaffold_000222:952698-955131	jw12	su1su2	OK	0.830466	8.53689	3.36172	-7.85083	4.21885e-15	8.79419e-12	yes
XLOC_011003	XLOC_011003	AFLA_096210	catalase, putative;	Scaffold_000253:161421-163004	jw12	su1su2	OK	0.604522	6.64583	3.45858	-6.19157	5.9566e-10	3.31108e-07	yes
XLOC_012362	XLOC_012362	AFLA_044790	conidiation-specific family protein;	Scaffold_000310:1801225-1801410	jw12	su1su2	OK	7.24295	88.3963	3.60934	-3.58664	0.000334965	0.032264	yes
XLOC_004808	XLOC_004808	AFLA_028770	conserved hypothetical protein;	Scaffold_000035:2546300-2547339	jw12	su1su2	OK	1.01372	12.5446	3.62934	-3.43873	0.000584449	0.0487314	yes
XLOC_009700	XLOC_009700	-	;	Scaffold_000139:1563742-1565218	jw12	su1su2	OK	0.147072	2.07617	3.81933	-3.47732	0.000506457	0.0435344	yes
XLOC_001867	XLOC_001867	AFLA_052400	isocitrate lyase AcuD;	Scaffold_000026:661259-661813	jw12	su1su2	OK	1.29966	18.4127	3.82449	-5.33229	9.69798e-08	2.97992e-05	yes
XLOC_011461	XLOC_011461	AFLA_011530	hypothetical protein;	Scaffold_000309:575301-577303	jw12	su1su2	OK	27.5041	392.371	3.8345	-4.41255	1.02161e-05	0.00198097	yes
XLOC_000345	XLOC_000345	AFLA_007850	conserved hypothetical protein;	Scaffold_000011:386775-388371	jw12	su1su2	OK	0.336124	5.39827	4.00543	-5.64428	1.65875e-08	6.01334e-06	yes
XLOC_011045	XLOC_011045	AFLA_096220	HHE domain protein;	Scaffold_000253:159469-159796	jw12	su1su2	OK	1.62064	27.8037	4.10065	-4.1687	3.06343e-05	0.00481941	yes
XLOC_004378	XLOC_004378	AFLA_037820	heat shock protein Hsp30-like, putative;	Scaffold_000035:45607-46195	jw12	su1su2	OK	1.49036	37.3512	4.64742	-7.18539	6.70131e-13	6.20839e-10	yes
XLOC_012679	XLOC_012679	AFLA_126260	extracellular 3-ketosteroid 1-dehydrogenase, putative;	Scaffold_000311:921933-922578	jw12	su1su2	OK	0.336291	8.82411	4.71367	-3.89821	9.69081e-05	0.0128257	yes
XLOC_003912	XLOC_003912	AFLA_074620	sodium/phosphate symporter, putative;	Scaffold_000032:1582080-1583511	jw12	su1su2	OK	0.116112	4.2125	5.18109	-4.23715	2.26379e-05	0.00377509	yes
XLOC_001744	XLOC_001744	AFLA_063260	conserved hypothetical protein;	Scaffold_000025:954005-954655	jw12	su1su2	OK	0.0972131	22.007	7.82259	-3.72775	0.000193196	0.0206381	yes
XLOC_013239	XLOC_013239	-	;	Scaffold_000311:1022814-1023513	jw12	su1su2	OK	0	6.06053	1.79769e+308	1.79769e+308	6.48697e-05	0.00948918	yes
XLOC_010849	XLOC_010849	AFLA_022450	mRNA cleavage factor complex component Pcf11, putative;	Scaffold_000222:2778556-2782045	jw12	su1su2	OK	0	2.38171	1.79769e+308	1.79769e+308	4.95339e-05	0.00737524	yes
XLOC_001527	XLOC_001527	AFLA_062510	myosin heavy chain, embryonic smooth muscle isoform, putative;	Scaffold_000025:781679-784694	jw12	su1su2	OK	0	3.90032	1.79769e+308	1.79769e+308	0.000110062	0.0141185	yes
	*q-value of <0.05 was used as the threshold for statistical significance.

## Sheet: Dataset S3B
Dataset S3B.	Statiscally significant differential expression of AtfB sentinel genes identified by RNA Seq analysis in JW13.
test_id	gene_id	gene	description	locus	sample_1	sample_2	status	value_1	value_2	log2(fold_change)	test_stat	p_value	q_value*	significant
XLOC_009528	XLOC_009528	AFLA_092830	Rho guanyl nucleotide exchange factor, putative;	Scaffold_000139:768434-776067	jw13	su1su2	OK	6.02539	0.934683	-2.68851	3.97543	7.02526e-05	0.0202279	yes
XLOC_008430	XLOC_008430	AFLA_107430	hypothetical protein;	Scaffold_000123:954773-955163	jw13	su1su2	OK	1283.21	442.887	-1.53475	4.01198	6.02108e-05	0.0179557	yes
XLOC_008547	XLOC_008547	AFLA_097260	dynamin family GTPase, putative;	Scaffold_000126:142410-144745	jw13	su1su2	OK	9.57401	27.7608	1.53585	-3.84409	0.000121	0.0287456	yes
XLOC_011175	XLOC_011175	AFLA_012890	hypothetical protein;	Scaffold_000306:78330-78987	jw13	su1su2	OK	18.7332	56.9449	1.60397	-3.73342	0.000188899	0.0404438	yes
XLOC_008744	XLOC_008744	AFLA_110510	GPI anchored cell wall protein, putative;	Scaffold_000129:966667-967725	jw13	su1su2	OK	12.6567	38.7073	1.6127	-3.77492	0.000160058	0.0361212	yes
XLOC_010863	XLOC_010863	-	;	Scaffold_000222:237835-238650	jw13	su1su2	OK	34.8758	114.005	1.70879	-4.04208	5.29797e-05	0.0170146	yes
XLOC_007070	XLOC_007070	AFLA_117130	conserved hypothetical protein;	Scaffold_000069:411041-411928	jw13	su1su2	OK	27.3773	90.9578	1.73222	-4.33747	1.44135e-05	0.00573857	yes
XLOC_001749	XLOC_001749	AFLA_063360	ATP-binding cassette transporter, putative;	Scaffold_000025:968707-973499	jw13	su1su2	OK	3.11467	10.6568	1.77462	-3.91464	9.05387e-05	0.024387	yes
XLOC_001415	XLOC_001415	-	;	Scaffold_000023:2818-4032	jw13	su1su2	OK	11.3343	39.5845	1.80424	-4.33718	1.44323e-05	0.00573857	yes
XLOC_011186	XLOC_011186	AFLA_012900	hypothetical protein;	Scaffold_000306:74779-75682	jw13	su1su2	OK	27.9363	109.527	1.97107	-4.98073	6.33441e-07	0.00044077	yes
XLOC_008553	XLOC_008553	AFLA_097190	conserved hypothetical protein;	Scaffold_000126:171524-172191	jw13	su1su2	OK	820.663	3696.47	2.17129	-5.24242	1.58485e-07	0.000165419	yes
XLOC_009464	XLOC_009464	AFLA_094110	hypothetical protein;	Scaffold_000139:410696-412205	jw13	su1su2	OK	3.50484	16.5779	2.24184	-4.77599	1.78823e-06	0.00093323	yes
XLOC_009937	XLOC_009937	-	;	Scaffold_000216:0-423	jw13	su1su2	OK	4.88249	24.779	2.34343	-3.83821	0.000123933	0.0287456	yes
XLOC_010880	XLOC_010880	-	;	Scaffold_000222:1069478-1071333	jw13	su1su2	OK	1.13901	5.89105	2.37074	-4.28856	1.79833e-05	0.00682549	yes
XLOC_008539	XLOC_008539	AFLA_097470	benzoate 4-monooxygenase cytochrome P450, putative;	Scaffold_000126:94554-95808	jw13	su1su2	OK	3.03405	16.0728	2.4053	-4.95479	7.24101e-07	0.000465096	yes
XLOC_004210	XLOC_004210	AFLA_075900	conserved hypothetical protein;	Scaffold_000032:1260042-1261254	jw13	su1su2	OK	0.898702	4.94202	2.45919	-3.70781	0.000209058	0.0436408	yes
XLOC_009374	XLOC_009374	AFLA_090010	conserved hypothetical protein;	Scaffold_000139:1557811-1559641	jw13	su1su2	OK	0.604411	3.39448	2.48959	-3.86407	0.000111515	0.0273868	yes
XLOC_001818	XLOC_001818	AFLA_053540	FAD binding monooxygenase, putative;	Scaffold_000026:313655-315197	jw13	su1su2	OK	13.9524	93.6533	2.74681	-5.9379	2.88705e-09	4.82137e-06	yes
XLOC_010878	XLOC_010878	-	;	Scaffold_000222:952698-955131	jw13	su1su2	OK	1.20286	8.69745	2.85412	-5.72378	1.04182e-08	1.44987e-05	yes
XLOC_006051	XLOC_006051	-	;	Scaffold_000044:501896-502725	jw13	su1su2	OK	0.873788	6.33553	2.85811	-3.75893	0.00017064	0.037496	yes
XLOC_005857	XLOC_005857	AFLA_004350	phosphatidylserine decarboxylase family protein;	Scaffold_000044:811183-812638	jw13	su1su2	OK	46.2945	344.854	2.89707	-7.36376	1.78746e-13	7.46264e-10	yes
XLOC_000030	XLOC_000030	-	;	Scaffold_000004:11523-12529	jw13	su1su2	OK	23.7162	177.772	2.90609	-7.37039	1.70086e-13	7.46264e-10	yes
XLOC_000345	XLOC_000345	AFLA_007850	conserved hypothetical protein;	Scaffold_000011:386775-388371	jw13	su1su2	OK	0.710115	5.4998	2.95326	-4.76349	1.90271e-06	0.000934566	yes
XLOC_011003	XLOC_011003	AFLA_096210	catalase, putative;	Scaffold_000253:161421-163004	jw13	su1su2	OK	0.873328	6.77083	2.95474	-4.6346	3.57636e-06	0.00165903	yes
XLOC_006925	XLOC_006925	AFLA_118490	hypothetical protein;	Scaffold_000069:794408-794660	jw13	su1su2	OK	16.29	127.83	2.97217	-5.02508	5.03219e-07	0.000381989	yes
XLOC_007233	XLOC_007233	-	;	Scaffold_000069:792356-793613	jw13	su1su2	OK	2.35989	19.3892	3.03846	-6.04184	1.52363e-09	3.18057e-06	yes
XLOC_000346	XLOC_000346	AFLA_007840	cysteine desulfurylase, putative;	Scaffold_000011:389025-390297	jw13	su1su2	OK	0.441621	3.83221	3.11729	-4.02857	5.61163e-05	0.0173545	yes
XLOC_004378	XLOC_004378	AFLA_037820	heat shock protein Hsp30-like, putative;	Scaffold_000035:45607-46195	jw13	su1su2	OK	4.37489	38.0537	3.12072	-4.93643	7.95641e-07	0.000474543	yes
XLOC_012679	XLOC_012679	AFLA_126260	extracellular 3-ketosteroid 1-dehydrogenase, putative;	Scaffold_000311:921933-922578	jw13	su1su2	OK	1.01383	8.99008	3.14852	-3.93112	8.45521e-05	0.0235337	yes
XLOC_012566	XLOC_012566	AFLA_123760	deoxyribose-phosphate aldolase;	Scaffold_000311:188591-192205	jw13	su1su2	OK	1.06319	9.4805	3.15656	-4.41425	1.01361e-05	0.00445456	yes
XLOC_011807	XLOC_011807	AFLA_041690	cysteine synthase B, putative;	Scaffold_000310:966948-968615	jw13	su1su2	OK	2.03127	19.3064	3.24863	-6.74234	1.55853e-11	4.33791e-08	yes
XLOC_003651	XLOC_003651	-	;	Scaffold_000030:1117438-1118036	jw13	su1su2	OK	2.25104	22.5287	3.3231	-5.17471	2.2827e-07	0.000211784	yes
XLOC_012518	XLOC_012518	-	;	Scaffold_000310:1412362-1413466	jw13	su1su2	OK	1.20646	12.2988	3.34967	-5.55696	2.74512e-08	3.27454e-05	yes
XLOC_011045	XLOC_011045	AFLA_096220	HHE domain protein;	Scaffold_000253:159469-159796	jw13	su1su2	OK	2.5042	28.3267	3.49974	-4.08182	4.46853e-05	0.0149249	yes
XLOC_000423	XLOC_000423	AFLA_007870	phosphatidylserine decarboxylase, putative;	Scaffold_000011:381565-382837	jw13	su1su2	OK	0.271695	3.75057	3.78705	-4.12378	3.72704e-05	0.0135308	yes
XLOC_001867	XLOC_001867	AFLA_052400	isocitrate lyase AcuD;	Scaffold_000026:661259-661813	jw13	su1su2	OK	1.0353	18.759	4.17946	-4.80267	1.56564e-06	0.00087154	yes
XLOC_003912	XLOC_003912	AFLA_074620	sodium/phosphate symporter, putative;	Scaffold_000032:1582080-1583511	jw13	su1su2	OK	0.0789421	4.29173	5.76462	-3.89166	9.95618e-05	0.0259794	yes
XLOC_005815	XLOC_005815	AFLA_005340	conserved hypothetical protein;	Scaffold_000044:498984-499385	jw13	su1su2	OK	0.464807	30.7691	6.04871	-4.10922	3.96995e-05	0.0138121	yes
XLOC_001744	XLOC_001744	AFLA_063260	conserved hypothetical protein;	Scaffold_000025:954005-954655	jw13	su1su2	OK	0	22.4209	1.79769e+308	1.79769e+308	2.55667e-07	0.000213482	yes
XLOC_001527	XLOC_001527	AFLA_062510	myosin heavy chain, embryonic smooth muscle isoform, putative;	Scaffold_000025:781679-784694	jw13	su1su2	OK	0	3.97368	1.79769e+308	1.79769e+308	0.000110062	0.0273868	yes
*q-value of <0.05 was used as the threshold for statistical significance.
