# Supplementary material for: The Fungal bZIP Transcription Factor AtfB Controls Virulence-Associated Processes in Aspergillus parasiticus
Source: Toxins (Basel). 2017 Sep 16;9(9):287. doi: 10.3390/toxins9090287 (PMC5618220; doi:10.3390/toxins9090287)
Supplement: Supplementary file 1 [file toxins-09-00287-s001.zip › supple for 2 round review/Supporting_Table S1.xlsx]

## Sheet: Table S1(a)
Table S1(a)	Primers used in generating knockdown strains
Primer ID	Sequence (5’ à 3’)
Overlap extension PCR amplification of Fragment 1 and 2 (see Supplemental Fig 1)
F1	ATGTCGGTGGACCAAACCCT
R1	GGCGAAGAAGCTTAGAACAGTTGCTCACTCTGGTCGACG
R2	CTAAACATTAATCAGCTCTT
F2	TGTTCTAAGCTTCTTCGCCGAAAAATTCCTAGAACGGAA
PCR screening of atfB transformants
atfB-screen-rev	ATTTTTCCCGCTTCTTCGAA
atfB-screen-fwd	TGAGCAACACAAGATTCGAA
Generation of 600 bp probe for Southern anaysis
atfB-probe-fwd	ATGTCGGTGGACCAAACCCT
atfB-probe-rev	TCGCCTTTCTTGCTGGATAC
Abbreviations: TTCGAA or AAGCTT, HindIII restriction site

## Sheet: Table S1(b)
AFLA gene designation	Gene name/function	Primers
AFLA_096210	catalase	F-5' ctctctttcagggtgccaac 3'
		R-5' caggcccacgatgtcataat 3'
AFLA_044790	conidiation-specific family protein	F-5' atggcccacaacccgaac 3'
		R-5' ccagtagcctttccaccctt 3'
AFLA_037820	heat shock protein Hsp30-like	F-5' cttctccaatttctccggcg 3'
		R-5' taaacgtaggggcaggttcc 3'
AFLA_062510	myosin heavy chain	F-5' gaggagcagttggaggagtt 3'
		R-5' tttgctttccttggcttccg 3'
AFLA_097260	dynamin family GTPase	F-5' ggagcggcataagacctttg 3'
		R-5' gcgatgttttcactcctgca 3'
AFLA_139320	aflJ/ estA/ esterase	F-5' cctgagactcgctatcctgg 3'
		R-5' aacatgaacgagcaatgggg 3'
AFLA_096220	HHE domain protein	F-5' tcagggctcccactcactat 3'
		R-5' gggaggtcttgggtttcttc 3'
AFLA_074620	Sodium/ phosphate symporter	F-5' cgactggagagcctggtaag 3'
		R-5' tgagaccagcagagatggtg 3'
AFLA_063260	conserved hypothetical protein (Unk1)	F-5' atggggaggtatcaaacgtg 3'
		R-5' accgtagagctgttccgaga 3'
